# Supplementary material for: Impact of Cold versus Hot Brewing on the Phenolic Profile and Antioxidant Capacity of Rooibos (Aspalathus linearis) Herbal Tea
Source: Antioxidants (Basel). 2019 Oct 21;8(10):499. doi: 10.3390/antiox8100499 (PMC6826389; doi:10.3390/antiox8100499)
Supplement: Supplementary file 1 [file antioxidants-08-00499-s001.zip]

Archive with 1 entries (1 files):
- antioxidants-614265-SI.xlsx
