# Supplementary material for: Impact of Cold versus Hot Brewing on the Phenolic Profile and Antioxidant Capacity of Rooibos (Aspalathus linearis) Herbal Tea
Source: Antioxidants (Basel). 2019 Oct 21;8(10):499. doi: 10.3390/antiox8100499 (PMC6826389; doi:10.3390/antiox8100499)
Supplement: Supplementary file 1 [file antioxidants-08-00499-s001.zip › antioxidants-614265-SI.xlsx]

## Sheet: dataset phenolics
Compounds putatively annotated by UHPLC-QTOF-MS	G01C	G02C	G03C	G04C	G05C	G06C	G07C	G08C	G09C	G10C	G11C	G12C	G01R	G02R	G03R	G04R	G05R	G06R	G07R	G08R	G09R	G10R	G11R	G12R	G01B	G02B	G03B	G04B	G05B	G06B	G07B	G08B	G09B	G10B	G11B	G12B	R01C	R02C	R03C	R04C	R05C	R06C	R07C	R08C	R09C	R10C	R11C	R12C	R01R
Mellein	654412	718892	539131	713837	744804	648517	684228	556022	614325	650784	597181	608697	572142	397008	517877	406220	427462	315756	367426	480761	550060	546357	475820	386891	970630	771489	881640	1076516	920859	695339	706210	821941	911248	925648	809272	786210	413898	517617	288427	107597	60023	153753	1194040	110112	98702	601425	746248	191777	688766
Ferulic acid	134579	404496	327615	151877	92629	139849	572183	692904	349268	124004	232575	329641	3379261	2722695	1660793	959153	59353	1018795	809284	341151	357540	1203526	477919	286805	652926	1009020	6245822	437327	4089731	93220	279959	715866	466206	771874	4082656	1603041	1298026	1822843	978642	1045395	1190307	1059950	1029714	2063179	1766869	1783807	1993328	1205140	1055222
Estragole	81536	174698	181232	95935	65036	81010	88192	183966	187121	184200	179333	86303	85163	71878	73047	198622	77700	73555	71171	198135	189377	85638	197815	189345	189587	103579	190099	116658	186629	193770	182754	193863	87137	110971	100914	182437	177528	190202	195277	197994	198119	199549	202293	191890	148430	135094	206341	207300	278272
2-Methoxy-5-prop-1-enylphenol/Eugenol	486833	467720	498222	509912	482017	518165	490962	433665	467143	476201	96096	1961097	518569	500295	1991942	2639775	59308	2895156	341506	388785	2281922	496723	456751	1493498	614556	573427	608771	1831360	466767	529576	2504871	472117	2196812	536769	510845	1386640	437700	613442	450978	461957	628403	379119	2257322	154401	758598	513668	448328	179285	616203
p-HPEA-AC	745571	241192	387668	757934	801942	5513192	5593623	235890	874433	809303	4700463	474588	503669	343564	832505	99224	89584	5358783	4717959	104707	414039	230720	4724425	133072	733845	680205	658853	736360	736193	663021	795033	895877	695821	707977	854530	650565	1612393	2114671	2693914	2644694	2161644	4759372	175376	275784	2424061	168365	237399	282647	1411767
3,4-DHPEA-AC/Homoveratric acid	528287	406315	485482	1661829	2613721	256425	490589	448685	489294	975751	454955	549550	1080652	122686	61946	1182855	353288	216518	325731	475741	74651	69046	68874	81205	135801	191407	103116	610758	2197814	181010	454784	125870	122567	98659	540941	343078	903468	1704292	925261	480255	305986	979680	302596	314848	320997	351208	1295183	755492	853092
2,3-Dihydroxy-1-guaiacylpropanone	203827	210924	177209	206031	190325	364040	189106	167404	198509	202564	194924	345081	220533	357953	238228	113103	230652	277210	107247	197092	209160	187325	179047	162797	381206	542624	218373	388018	335579	346315	282766	228657	216450	312287	216795	527271	1366467	1358357	1181199	1316985	1344207	1470068	1401525	1601115	1355561	1709253	1487572	1381005	1686124
Juglone	130945	60963	120641	127266	131864	110258	119130	94188	110505	119162	110022	98824	139257	122998	78796	129674	131056	116844	124247	100917	119450	128503	120678	118903	140742	104119	102171	107413	128121	94293	107533	79486	103100	106318	96811	91419	1	107366	146026	83459	153924	107120	125426	111828	157537	1	1	107890	156882
Scopoletin	292714	288715	256740	277961	267468	308002	275452	388300	283484	290816	184764	246330	309488	264605	326899	117315	197649	110946	533572	277383	297512	236531	266838	234627	344409	348912	345282	287201	305949	317561	256143	325331	339761	354255	317130	325638	166937	217066	149009	116677	326613	142744	383535	226084	239303	117186	175848	311013	126696
p-Coumaroyl glycolic acid	167432	144945	600186	188482	224914	156176	178938	179169	174369	178446	143948	177688	287054	261192	292982	390445	427031	400120	408113	305387	297400	289733	200075	337711	914602	177538	551488	925505	246987	233118	191553	749647	192385	192739	663477	567532	421137	221633	380772	314365	247959	326648	218887	367466	208537	277153	222390	337525	732610
p-Coumaric acid ethyl ester	1358527	1458116	1101372	1464027	1534754	1301551	1726859	1179346	1309726	1368463	1274799	1602448	1204549	1831424	1073790	1	979024	734618	843850	1036419	1185340	1160479	1012027	1773659	1925266	1534940	1	2214170	1922767	1426738	1481651	1633511	1815296	1825381	1663280	1522186	564675	1274463	219102	1557746	489551	1283767	71252	1706440	1061616	1643204	934625	1328866	558871
Sinapaldehyde/Caffeic acid ethyl ester	1	146697	147652	169720	137492	181721	145522	120593	147691	137214	132257	170779	1960649	320864	142810	219856	124503	201284	86226	203633	293368	136499	190533	174156	505881	488417	497210	256861	127555	285185	350619	476495	730529	526621	573965	524795	273396	240986	177062	212267	2106410	156059	120976	149638	110303	265528	824772	129098	470986
Caffeic acid ethyl ester	1	146697	147652	169720	137492	181721	145522	120593	147691	137214	132257	170779	1960649	320864	142810	219856	124503	201284	86226	203633	293368	136499	190533	174156	505881	488417	497210	256861	127555	285185	350619	476495	730529	526621	573965	524795	273396	240986	177062	212267	2106410	156059	120976	149638	110303	265528	824772	129098	470986
Sinapic acid	934435	904197	385675	614987	889040	996571	983014	496144	488978	745292	539352	1384414	1083661	753207	713379	576885	1	496326	483584	125292	435115	434337	221469	1018144	582641	544898	840206	1057681	923336	529858	965476	1093520	564828	534307	595039	596809	1144443	928588	264402	128741	179920	282950	427701	225624	303551	896338	1912827	876257	554438
Psoralen	162339	152203	133279	170018	185390	285917	112709	384103	478127	63456	1	258758	555310	82959	426053	121663	716781	641556	652348	432117	532126	548330	1	303805	117144	182815	351768	266062	222968	143710	377769	143907	231631	229289	105047	239620	1	1	1	587851	117264	1	1	411683	69665	105846	1	547142	693032
Acetyl eugenol	193727	829510	203602	120865	269043	339797	167969	273564	176258	248585	484891	104479	226903	169988	106363	407204	134959	199037	149521	309227	191902	190373	180898	125894	342988	277537	272674	247385	364682	153911	330790	634742	301658	339014	366261	210745	948037	463366	296936	160962	284946	217825	383604	489003	392136	83402	327331	95503	176651
Arbutin	134359	131663	117044	143742	146193	131564	219913	89668	127985	117841	108738	129986	160911	141207	165935	366641	165743	450849	313930	459649	134836	133515	116552	366197	250891	166850	347690	269798	222763	241628	205757	302612	236698	248534	221054	107587	101671	103478	166023	108719	281773	89528	232967	331768	303003	337189	121626	288548	297477
Isopimpinellin	2030837	1862917	281857	2125186	2112646	308122	329718	298411	282997	303787	331525	319027	2414362	423137	2364077	370931	412261	326223	224622	391920	2485262	2397615	256282	253834	1752822	1893221	1574265	1669384	1745281	2002351	2063976	1890363	1773298	1555039	1965487	1359270	128874	432092	657595	505928	566579	295832	439218	423775	655695	452274	132827	280331	102706
p-Coumaroyl malic acid	6650546	8754460	6779095	4628658	4880239	5593810	4622373	4863598	6035655	6564834	4511130	7036206	5458572	5276065	7046461	2354700	2300225	2462397	2013567	4051936	5008358	5041162	3461797	5157880	8281036	8824763	9983515	7067654	5421459	5976900	5023743	6873027	7856759	8001871	5724598	9485060	809479	902006	1172902	1055491	1791684	1627972	1852877	3459233	643447	1559221	1524596	2503645	856403
4-Hydroxybenzoic acid 4-O-glucoside	843048	916500	911243	1241394	993836	897064	873836	1719089	1226782	733430	2603131	987042	978976	817318	877817	705962	654878	1415522	974598	1653241	1400213	905714	2199145	1380407	1933921	1456005	1193454	1271767	872508	606046	1028580	1024665	1142776	2300255	3514782	1330160	406282	567285	272762	292128	134783	254722	323773	660101	235939	450169	897424	1130038	913040
Protocatechuic acid 4-O-glucoside	1546950	1742175	1185396	1811332	1752187	1330268	1634117	1516137	2244048	2171027	1891625	1021197	1537216	1123099	1709710	1004228	1105578	767079	899590	1464270	2206822	2029143	1783695	861374	2514526	2109452	2572408	2935364	2544529	2017821	377053	2576106	3215883	3041336	2849570	1839999	101124	166489	150931	192742	1	268060	124659	375059	1	78264	111055	122416	112201
Pinosylvin	1168619	649159	171732	308251	1299952	197927	524132	1458566	189226	1593731	1694783	214853	230152	574324	617428	204939	5337531	1082594	221704	1430181	1361446	1504630	355898	504343	1217439	574302	660431	2027676	4836350	1557433	4986701	1394525	1505555	3602835	393048	302016	423411	546709	5421649	2392534	6152970	1498708	3285221	1344916	599450	2656924	71598	70469	3891925
Resveratrol	1056685	871224	345101	691208	997277	1541326	3000280	407390	1042712	195298	1841504	505291	718787	653914	898505	623887	607631	1504881	1178459	683592	415347	615075	975384	262992	654164	1052876	596096	855928	926449	702564	699759	802778	802642	868598	939942	602802	812162	176407	839804	141100	606045	136595	566769	405275	136917	381443	302281	146966	1073883
Piceatannol	1674973	1619526	1670427	1675863	1688434	1677690	1691977	1701032	1678687	1693473	1639811	1685800	1763466	1805881	1761886	1690853	1724533	1728516	1724154	1732522	1695965	1693068	1716685	1704417	1661742	1560776	1589498	1561657	1578328	1537926	1257761	1246011	1459552	1572604	1546432	1530712	1774925	1797791	1776994	1800408	1772727	1743661	1759375	1730859	1702415	1738539	1733083	1760800	1315202
Feruloyl tartaric acid	366466	199635	172536	232678	376402	350993	263120	230867	276633	241275	235735	321716	275300	252562	278586	236200	228106	228223	375969	181556	172816	158924	160598	230086	461736	286424	449228	304477	310089	313773	314797	220540	211457	307850	205064	282738	99001	297640	104654	139939	62075	136090	76694	285474	68483	76778	265963	254519	180036
Hydroxytyrosol 4-O-glucoside	13784430	10351661	7423037	14816922	15008891	14117174	15763172	12204988	6053975	5622990	14051763	11384869	15507489	15299325	15404375	11897068	12034904	11160445	10559763	14141230	15547881	14403965	13016901	13845547	15391009	15678377	15356354	15555025	15290257	13339173	14115123	12775018	13584982	1	15002830	10429415	627933	648523	646785	633656	116314	655161	644216	646344	632155	640311	638203	651001	631774
Chrysin	955118	1638208	860270	1127406	1112682	1308507	1044204	90917	686452	59308	890608	903528	700436	537432	650168	68849	294493	74315	260772	88542	417966	495325	134125	461609	550420	446056	580062	509979	419079	485293	342388	329465	326765	394452	428141	469522	297690	461417	1001984	942586	360046	433693	69996	380433	62443	606397	398427	64773	124354
Genistein/Galangin	314493	133053	340324	252885	344731	391423	92913	302225	435784	356908	349926	409498	388262	414084	492210	428550	593124	664559	702550	344380	498678	429764	458061	544886	77023	245889	66185	174542	317918	390397	59773	86508	86424	245593	284890	298047	1	1	60866	1	66343	1	74958	67619	87452	100677	62611	77531	61322
Galangin	314493	255889	320563	252885	338178	391423	92913	280302	435784	339525	327926	409498	388262	414084	492210	414514	593124	652983	702550	344380	498678	424738	458061	544886	77023	245889	66185	174542	317918	390397	59773	86508	86424	245593	284890	298047	1	1	60866	1	66343	1	74958	67619	87452	100677	62611	77531	61322
Luteolin/Fisetin	72410	83176	73618	98103	87238	85754	241154	75029	73009	75017	128253	146101	59300	1	1	1	100929	115297	825125	65473	66907	1	1	124955	530056	693786	632963	464669	149175	225446	63830	768398	791376	569300	448612	152350	178116	659637	1060891	1039220	770999	364291	568486	369876	891694	379324	1	1	184796
Naringenin	115148	77044	124538	128931	330181	105590	95756	123541	216465	59308	218995	132371	136468	130641	74011	157693	217724	74315	64474	105239	138071	83998	63732	139639	65524	73159	101375	65985	107463	123385	112456	77780	64900	142328	258343	94809	74706	199178	327896	74816	174222	70573	1	94762	131212	237909	67719	264446	124354
Dihydroquercetin	703948	94942	570194	83094	114773	120538	651807	96909	890467	982388	1	92960	231335	243906	256545	138081	183291	1297896	153550	234535	246556	176449	1	164785	256054	421326	231617	433881	342712	226262	275291	768398	791176	568777	448612	868056	2080279	3277429	941757	952761	1599378	1429506	388002	2724519	1234902	371074	1	207861	1
4-Vinylsyringol	373072	110153	375831	135733	148113	111016	498902	307404	349819	365650	384658	97481	344912	404836	61217	93026	104604	78080	90236	103613	100397	97304	292104	365167	298565	262228	270100	138214	219476	91892	100094	252458	214339	263501	104877	262835	75134	104258	95492	283818	146274	63854	157500	197868	141408	88605	119960	207614	84449
(+)-Catechin	351468	296775	124303	450458	440551	321491	365020	160858	341557	365923	340790	242948	1	134958	1	388798	326634	309398	326455	171251	160287	169320	416712	1	1069947	664098	701181	401521	288438	692897	687210	346256	569451	356548	367924	574655	66124	112698	313499	405025	191080	100164	134489	121078	156899	117765	136430	336644	76195
(-)-Epigallocatechin	475272	561804	381776	424459	382281	400395	375421	349667	435333	489892	344529	396902	427275	410756	508318	275887	268278	1530559	976026	1484394	486624	459772	1310127	277831	954247	790634	922515	966749	581920	647623	647498	811902	912764	892375	712786	794429	98852	241766	1492973	296482	197709	174661	212991	243902	298160	200447	197425	1613003	254609
Esculin	451404	13044026	233371	9374445	8177522	11529035	9522100	9467750	8202460	8825725	8839724	267610	363118	295628	7235162	6031371	6069928	6457246	6616121	7366572	6800359	7261544	7766921	292979	6927690	2163398	7543963	7073605	1	6674584	6544253	7178258	6344799	6771240	6983186	473255	4139506	2565756	5203752	6794244	4542700	4194071	3226263	1907747	2830896	2369016	2882639	1737734	3233399
p-Coumaric acid 4-O-glucoside/Phenylpropenoic acid glucoside (PPAG)	18225760	22077332	14450060	19161712	19479956	22528980	16969776	11810138	11504084	14553984	13733420	16027166	14540282	9876206	15371080	6300566	6474217	6325871	4965008	9281761	9900439	10639562	11444718	9298474	26897978	21134580	26092020	27597552	22641484	22032064	16217823	18954486	20422510	21588976	20541318	21058324	7829536	11284015	17080680	9659701	11889316	11690836	13011502	14531762	7533635	11726176	6561514	9574168	4417528
Kaempferol	72410	83176	73618	98103	87238	85754	241154	75029	73009	75017	128253	146101	59300	1	1	1	100929	115297	825125	65473	66907	1	1	124955	530056	693786	632963	464669	149175	225446	63830	768398	791376	569300	448612	152350	178116	659637	1060891	1039220	770999	364291	568486	369876	891694	379324	1	1	184796
Kaempferide	1896365	2119650	1576269	2044236	1968376	1638112	1899845	1881431	2551382	2508485	2165978	1389525	1927679	1593130	2173493	1042044	1391925	1225790	1265503	1915868	2548274	2394188	2077665	1331509	2791169	2415285	2872983	3107220	2700647	2287076	2489980	2838150	3420823	3251426	3039211	2112405	61825	74052	108192	84285	182504	155358	162833	254358	1472536	160903	149818	119019	64114
Formononetin	492893	2250078	501279	121141	384695	475777	399101	556623	487352	431457	400560	539131	2363715	1978943	2149601	1543173	1562102	1035150	1601439	2743163	2737858	2596374	3619410	2325591	4498355	3760925	4917123	3826152	3335751	2673242	2304637	4379593	4458148	3652329	3704992	458406	600115	1034970	252449	1223655	381471	548654	231728	1008522	481787	439887	554511	116229	599482
Methylgalangin/Geraldone	115599	506751	174667	64327	116256	95018	868160	165614	244452	165238	238924	70691	405031	396489	191940	112642	143351	293204	112962	143748	172114	510386	555186	405069	790654	713512	87921	1093104	943893	85166	82303	714826	75321	142409	83227	84949	242503	219273	218869	297933	296701	315468	276991	133648	308729	589652	271553	249100	86799
Geraldone	115599	506751	174667	64327	116256	95018	868160	165614	244452	165238	238924	70691	405031	396489	191940	112642	143351	293204	112962	143748	172114	510386	555186	405069	790654	713512	87921	1093104	943893	85166	82303	714826	75321	142409	83227	84949	265925	219273	218869	297933	296701	315468	276991	133648	308729	589652	271553	249100	86799
Hispidulin/Chrysoeriol	226088	77515	197322	228229	176275	199131	208817	210528	303399	306032	246517	172164	1	1	1	1	1	1	1	1	1	1	1	1	423871	448396	257947	567753	466880	280832	66628	456323	620356	461201	393940	531775	1	1	262061	1	1	207687	270769	252702	1	1	1	225567	375954
Avenanthramide 2p	617270	612808	609384	603045	600781	584426	244843	337423	604271	252334	294965	596791	678595	195635	202881	216478	272335	664872	319166	287422	264902	245587	266501	641581	1	650282	644434	627121	627688	183084	619024	163941	630640	614119	1	605626	627933	93770	646785	633656	641777	655161	642580	645933	632155	640033	637278	648736	93936
Peonidin	901807	600984	119785	696684	171476	1158535	162307	655813	781602	76097	575674	62781	708182	676733	2016060	436288	493705	118262	422365	570460	710698	95281	459233	403118	458624	500045	578760	613473	923394	292787	151333	339821	184790	157931	1	660907	1	126680	245604	1	1	69144	192538	171616	1	209094	180225	71549	62548
Sakuranetin	672252	799880	712469	546021	534780	768168	547665	310947	469188	468916	395710	715807	655726	674863	662133	431125	421795	580505	401148	306316	421323	444028	328445	683207	96459	118050	109777	499871	481492	691765	483719	68347	400943	79877	322955	87770	519579	961954	1123388	940922	580217	261854	577937	929228	646293	328605	401322	947739	517289
Hesperetin	166043	140856	329379	646808	303628	102911	171842	126542	154914	132106	157256	280857	260504	155716	159355	384878	719203	760931	83157	786490	281546	227970	503443	176841	208503	128397	230521	658738	106111	647393	570303	175974	74778	187318	571708	108172	156537	219273	500560	193241	187353	192853	277502	297692	147172	589652	271553	211145	373994
Pterostilbene	3084431	2585188	221711	1991249	2446428	4422642	3459395	2083781	2009229	2120604	1901159	190677	159494	3348113	3178590	2068381	115254	3987859	2615430	2107530	2005736	2267854	1912941	174402	146248	3194268	2863151	2180791	126638	4167763	3319004	2102121	1846567	2049719	1904304	181640	114153	74638	60083	64357	91992	102065	92208	314945	175686	272328	336121	603728	80088
Feruloyl glucose	2353020	2311742	644060	498935	457371	1	4181826	3627655	4333161	3873047	4463118	2558214	1715783	583521	742654	2393420	2194372	2370288	3221523	4144871	4030981	4034415	4454735	2509008	2526661	608700	769547	1682516	3072270	3088728	3523613	4359802	4371899	4099704	5011968	887298	302071	398071	1851140	1046613	432301	472785	1056626	2395390	372489	606233	700263	1276607	198872
Sinapine	434723	486423	333691	682480	273569	622619	907099	673246	157565	611193	730115	113596	507841	342117	93482	496271	183335	785635	1013438	805781	161068	115048	840954	89589	204972	129002	457787	601160	230952	732729	2091483	1684234	1855197	175614	293898	129062	3112593	2869731	2328104	4088912	3410125	3284320	2095441	2063721	791359	1028650	600092	236953	1398834
Cirsimaritin	791279	787636	719065	749811	753358	755843	763863	717591	808302	828724	775943	699320	408850	849466	859488	550091	547762	480845	522446	774543	830298	439448	714184	647565	911750	946236	990884	958607	884884	904917	846686	976845	1019664	422426	942012	900056	133601	288996	398104	420823	249978	198654	267376	368779	96174	247108	213434	424471	313493
Jaceosidin	382300	517379	322501	386966	339003	337947	189186	459448	225937	532547	577717	260067	121876	100302	105209	167261	156379	83632	144365	123711	117803	1726682	1347106	307901	313949	261086	293756	469670	130319	195518	188490	194568	213877	204511	209140	198130	484815	428119	516795	624067	662234	716609	659484	702820	535699	558015	548646	655723	435249
3,7-Dimethylquercetin/Jaceosidin	382300	517379	322501	386966	339003	337947	189186	459448	225937	532547	577717	260067	121876	100302	105209	167261	156379	83632	144365	123711	117803	1726682	1347106	307901	313949	261086	293756	469670	130319	195518	188490	194568	213877	204511	209140	198130	484815	428119	516795	624067	662234	716609	659484	702820	535699	558015	548646	655723	435249
Avenanthramide 2f	572389	236589	631660	493374	263142	582668	265084	427096	486870	530986	529123	321833	488677	452483	330450	197789	186636	227860	150032	330544	69197	231608	243046	69635	162979	129736	512040	869497	575720	324418	247504	103792	797814	135152	259724	402003	332649	727347	215835	194598	376244	331672	64261	968463	97740	796137	491400	427581	195248
3,4-DHPEA-EDA	427211	434382	375106	445882	238387	462264	273385	294350	342362	304458	380751	355891	1293232	265012	725718	187479	781770	514930	163585	299837	595074	339551	183987	573066	791735	387050	1470728	737455	599718	374258	252093	457884	498987	730864	298456	568662	1641862	145241	177639	126057	237326	1603584	86589	774385	1167051	112914	1175618	729108	1489989
4-Feruloylquinic acid	854966	3671931	936103	5725275	763600	5346451	5060016	1790875	1793548	2318273	4868840	4851391	4577781	1367900	4715462	815203	842976	814606	609794	1273150	1437514	1535671	1303623	1269403	7749076	1166755	372073	8059443	3832605	297534	2641645	620819	7466188	7243756	7046050	250017	1001427	1263786	2585540	317974	1606245	577712	1839593	2081557	974197	1721655	1421158	1446455	965842
Oleoside 11-methylester	600633	864574	518913	656480	809987	836684	768887	2468661	2989956	2707128	2810763	717515	515442	341371	644669	1706867	458525	364317	1866394	2593556	3078646	2731656	2974716	550212	784770	690805	995453	833322	799136	672242	548086	2753203	3408291	664096	3231253	857689	105543	349602	301485	142181	2290560	194022	209288	369020	77403	279236	186388	350427	199470
Cirsilineol	482419	730802	618091	1054313	681263	481226	946250	555735	370724	388387	720975	770495	13692833	161389	2699789	157601	185739	170595	147231	566132	361018	4306367	303605	166314	1582625	629393	616878	443855	338734	311410	271567	350285	250701	295186	1094588	871952	7393632	10903124	16603118	9186968	11265167	11135858	12379362	13862811	6490087	10801064	6039909	5383984	4058840
3-Sinapoylquinic acid	8613087	6582872	9577133	383564	7544614	8169453	2039316	7845165	9037024	388561	2086533	2429269	451583	8054913	2231221	4522898	5068408	4829920	4067034	6482328	7805087	7360966	5913941	6315458	8154327	8623637	7272454	7399932	6639481	7178144	530991	6663858	8269880	8015975	6734031	2534809	554136	847508	132920	451811	988679	961488	987904	1736390	881426	4104654	1239915	2668528	1405457
Oleoside dimethylester	1833758	2132878	402672	7005395	1579350	8548951	1448089	791777	572505	681040	206077	1100251	651716	647710	609556	329332	754575	3250016	837173	1206386	1037312	940563	1198351	614746	8685244	7442003	7588722	1017463	9128754	1007561	2678638	1434602	7789219	8023829	2012805	1122521	5947684	5406395	3761413	5196906	6298929	6036951	6138743	10416777	6831793	6406165	7841864	5169984	7371749
Tetramethylscutellarein	6091809	7040436	5229437	6605540	6662892	7047216	6271879	4920275	4675659	5308814	4876387	5955496	5653957	4476369	5749883	3233168	14673648	3065506	2555241	3978135	4335721	4539697	3538501	4407762	9294665	7171311	9236396	9548079	7665994	7259865	5826468	6600498	6268643	6588524	15396426	8057677	974479	1483848	950816	797127	914403	2026425	1827708	3616463	1651958	3063340	1262857	3045678	1563068
Gardenin B	14261602	18839800	13151253	13715282	9109519	16732003	13546965	12569774	10734543	12232728	11494274	15411396	7770918	6412101	8339151	6277405	6387482	6687799	6651201	7802895	6917815	7317131	7762208	7757788	7700260	6754064	8796645	7799770	10572473	11054120	9951139	11145718	9993189	9718995	10373342	12331132	251488	245392	774008	244836	271454	77841	685413	492195	321699	173157	163859	1296179	421320
5,6-Dihydroxy-7,8,3',4'-tetramethoxyflavone	1324583	1303130	1178577	2371986	1237945	1241849	1290132	1222288	1320800	1355949	1293880	1123489	1938928	1746841	1378722	912855	908240	865671	849347	1339581	3870885	3329413	1251791	2369278	1831313	1655517	2425805	2503029	2167940	2422807	1323492	609294	1649867	2947854	1590085	2223162	357319	447715	367517	346892	259465	754407	640846	2328631	89932	485137	542020	1140543	775878
Ellagic acid glucoside	1	1	1	1	1	1	1	1	1	1	1	1	1	1	1	1	1	1	57721	1	1	1	1	1	1	1	1	1	1	1	1	1	1	1	1	1	1	1	1	1	1	1	1	1	1	1	1	1	73028
Quercetin 3-O-xyloside	563850	1	450498	1139057	306424	1100193	1003791	920319	1118651	135753	1020633	1105544	232033	101791	179699	807209	138916	730575	113585	1006098	239050	1240104	1025061	1037487	352644	322440	2316841	2557026	294516	246140	1744296	410985	364438	391512	324960	2160020	282421	207966	265061	340041	347265	362893	328090	960645	286707	274810	269206	847411	197790
Myricetin 3-O-arabinoside	2046465	2367512	1729179	2383310	2010238	78850	142240	1679541	1994673	2105613	1818806	1953188	3057383	2111341	59233	1925269	1826635	1754970	1674279	1843432	2274520	2050142	1960280	1910966	4700339	2719224	4492295	4662047	2710291	3557331	138848	4089607	4095894	4053628	2384087	3947948	1329321	1484255	1731264	1736913	1658855	1594849	1838999	1299699	1355328	1504738	1465721	1788117	2107609
Demethoxycurcumin	1687999	2985955	1828281	1079863	1817381	2816278	2166764	851616	1258287	1281207	812042	2200350	1659647	1838033	2832440	1240027	1663423	2633066	1706837	352564	1170259	1212003	709574	2258339	1557297	1681814	2431655	1185302	1665512	2562847	2014069	832084	1093993	1139740	717924	2030866	304325	146394	257473	404064	411226	387591	375555	447855	331761	365289	353038	372734	262595
Sesamin	103034	582711	184991	205211	110798	602112	93360	234978	125092	169900	94712	100558	312103	234204	144537	190294	218997	143093	491526	303117	162112	234775	187431	530112	417107	311771	207917	378155	333804	183109	200908	415558	226670	291339	266080	159443	137822	140952	75671	91622	148654	81635	64390	101341	1	172946	163900	1	124403
Sesaminol	219147	358487	367850	281313	241305	391982	280841	238194	230502	270010	215390	355832	211690	297465	236564	157425	169482	191641	88342	480067	237867	168862	101072	198464	426602	242383	320663	325555	441146	339430	280474	325148	282601	300492	247102	448098	253345	275356	425266	65717	217981	269656	91079	72706	295420	292090	278651	75034	588075
Delphinidin 3-O-arabinoside	22663932	22004762	22053784	21239024	21026584	21044592	21478380	22204796	23731672	23256364	22044976	20167680	25716032	23632340	25013542	20456932	19555024	20821748	19986844	24278728	1002066	24815024	23273856	21739682	27740120	26771554	27970270	26835334	24347466	25788970	24873036	27705436	1453931	26729468	26572324	24930596	405674	827997	69814	154345	1278965	171709	1550417	3550386	500531	1556805	1556484	2876018	386267
Pelargonidin 3-O-arabinoside	91905	98673	231435	110517	66034	258871	61933	184590	114169	105410	94631	91364	80850	214782	91987	117588	119139	1	66679	83263	107652	91365	102001	72312	109232	350199	123678	152760	116032	99309	91105	91630	1	112183	242559	336239	630239	160887	83566	380572	531717	545956	608713	557144	841130	170689	1113624	154035	697984
8-Prenylnaringenin	2175665	495566	1731770	3024953	2604360	374886	518270	425514	385661	3355385	570805	2586750	2080439	1905478	341549	2571369	2274468	2529891	350827	4299735	570942	3622426	4640008	2583148	2435247	2112261	2685230	3281745	2780391	2633469	3340542	3992208	4399894	3891303	4247616	2359952	205555	352684	201469	177855	215850	586065	519413	2395377	1	264491	368410	1058269	616071
Conidendrin/Pinoresinol	1702957	865070	1721029	1534630	1385028	1477636	515890	1985279	462289	477525	508457	1340911	1548460	1540693	1317246	1352912	1123721	1172453	539519	718578	421502	1129897	1415090	1274383	651245	1775516	768136	1641490	1199508	1257352	1596056	902316	2267608	1235128	586849	1368238	349695	1258964	1882683	1124887	431328	353058	1067546	1012759	283794	522093	712240	833719	435391
Pinoresinol	1091808	1133889	1109261	911923	928946	1000010	887285	891336	996970	1047820	883845	1056916	2221885	1895135	1154929	462983	496563	524751	415228	894526	1063662	993839	765939	857634	1904317	1495538	1339393	2702473	1077260	1957093	683230	4052156	2319474	2664970	3161570	2356323	240420	390258	253895	279027	266099	643341	603427	2463807	194363	487044	556252	1159446	616401
Isohydroxymatairesinol	1715824	1396172	1550510	1565530	1440339	1326889	399880	755043	1093917	348841	850979	1365343	1708926	1562874	1337521	1399587	1122774	1255184	853818	1522218	998195	1220277	768499	1319852	1589689	1771859	826829	1536593	1404218	1484539	1204962	1494852	1020769	1245107	833185	1378809	349955	570847	2007018	1246849	579355	353439	331953	988256	484750	517980	340908	1378842	368185
Piceatannol 3-O-glucoside	2383968	8446563	2363303	1161232	2553053	2408922	1459436	2166215	1190226	1237717	2145320	2454440	2430073	1376623	2439070	2055093	2105811	1880701	1072830	2171885	1064428	1097468	2145557	2192436	368287	4978998	358417	438656	2456609	2469538	1231271	990231	1162498	460267	916252	4350076	231764	1785941	474269	2886640	289621	1707182	2022914	2870358	392798	321407	296768	3838685	327142
Anhydro-secoisolariciresinol	463530	391153	367737	804127	693515	617085	811489	532494	579919	501831	634256	372336	555624	447764	496224	737324	729943	618950	796673	648970	660594	606043	712947	407386	726123	714534	501385	800370	860577	706901	846600	750128	687740	1633095	829817	1118559	391245	373623	70528	366496	351857	325536	342111	3120449	369131	421548	546428	312819	7611051
Lariciresinol	9945795	7466242	11037076	8488352	8729105	9438382	7616408	7852549	10581746	10140387	528294	10466333	9025589	8326815	9059773	5136747	5769484	5491885	1374168	6444454	8707025	8413995	6776776	7203070	9399247	9953628	8352369	8428439	7546442	8272592	7874085	7740733	9540387	9259993	7696422	9008652	829642	1628271	2240658	1045552	658686	645996	3000858	2107437	4995580	5311793	1094651	3068704	366390
Todolactol A	1043584	1083837	1099733	829450	807219	894658	866053	810114	997054	1008700	869273	1030318	1151201	1016551	1126127	496633	496640	524751	2794423	894624	1	966542	4723266	857692	1252730	4637514	1414680	1207876	1035015	1957617	873977	4150663	2355282	2746640	7981766	2356323	129975	3868172	4096978	4506634	4188091	123586	125119	2655396	262488	4358982	5191620	170114	419734
Carnosol	148857	169008	1	194090	215592	208251	176835	381247	152189	144725	143995	511297	239672	1	236515	330048	326000	1	177568	232981	1	320369	169407	721776	208170	1	192731	244810	210185	176224	555474	359295	218607	201544	201296	436168	254101	805110	1602443	2095080	253421	90033	221807	1959416	441480	1870706	102260	110086	173078
Rosmanol	370589	393748	336919	361325	425004	1031104	370997	321341	405299	155966	1	1515857	1529036	661402	431432	311621	558509	315048	310815	372806	447268	435249	378165	357711	1526801	1512338	1505047	1518006	1562520	1525270	1	1743292	1439441	1489883	1	1464409	294970	424423	287348	406651	407944	439799	548329	758642	645954	708098	733868	784752	464081
Secoisolariciresinol	694380	705902	901530	1068780	628890	602765	843684	698599	823652	1061059	660333	1225420	661111	628331	1266347	412341	487109	386056	387147	639442	726251	660863	609104	802401	840037	785071	839742	2008048	705544	1813370	836985	920544	1384294	1107419	831919	1304439	4514466	4434979	2867462	3844949	5716861	4944086	66013	6002207	4695765	4977769	4944422	5512839	7780546
Carnosic acid	415543	483386	409440	605759	631820	536692	489511	391258	454364	425713	413466	442902	340691	311896	373689	512030	437122	341419	349505	360310	409947	393170	316958	350199	362746	338207	351698	439484	461323	387957	1053278	576542	385058	360135	328482	365984	668644	569630	117358	914305	473715	890879	623082	168890	871292	691214	574251	690897	852104
Quercetin 3-O-glucuronide	1	1	1	1	1	1	1	1	1	1	1	1	1	1	1	1	1	1	1	1	1	1	1	1	1	1	1	1	1	1	1	1	1	1	1	1	1	1	1	1	1	1	1	1	1	1	1	1	116595
Kaempferol 3-O-rhamnoside	2859324	2837591	2540225	2939484	2928341	2802638	2831221	2655118	2831606	2844980	2774815	2519609	3351390	3078248	3227602	3140700	3116825	3057325	3061672	3043840	3235000	3164535	3083276	2818105	3375897	3141449	3201204	3627857	169683	182601	2811383	2983364	3236952	3164821	3068074	2954014	373072	331681	2171842	313543	359741	1997647	315469	102637	380069	1722356	143395	1696185	733002
Kaempferol 7-O-glucoside	149758	16478294	14534375	8173415	92398	10798051	9232644	12282054	11061451	180306	9267815	13967584	14556520	15755352	181643	7638266	6575321	9651907	7833159	12847524	12335411	13152647	10097895	14598518	186152	15490922	16099765	114525	80634	11197947	96572	194275	191699	181183	261475	13984015	869519	1138336	1012160	674355	1440285	1322009	2258326	6288645	426273	2004043	1939802	222943	2472771
Apigenin 6-C-glucoside/Isovitexin/vitexin	7548912	1	6360440	7224454	6984916	6663082	6508490	5970654	7014762	7336885	6646968	6815270	8716261	6817405	8228121	3375167	5481308	5251621	4852393	6365147	7723694	7536415	6668295	377139	610451	11212404	2762609	13745444	11194288	10045875	2584675	2869633	3063254	691823	10428730	2792940	3244571	3281237	4063410	1342646	4003007	3769669	4280021	3828451	3137615	3419372	3707496	4262369	5781572
Luteolin 6-C-glucoside/Luteolin 7-O-glucoside-Orientin-Isoorientin/Kaempferol 3-O-glucoside	9629642	10186632	8331667	9404900	9594758	8826607	8956271	8151840	13124553	13859601	8799532	9267487	10969357	8868154	10339594	7947549	7740659	7554107	7160008	8738879	9735304	9651559	8544369	8717102	13288160	11573209	11626383	14231953	12636514	10885270	11652416	19516238	20989668	19347608	18064860	12208410	6380939	6232617	7817005	7789012	7531300	7362613	7743563	7859594	6021128	6381336	2517264	6995646	3592547
Kaempferol 3-O-glucoside	9629642	10186632	8331667	9404900	9594758	8826607	8956271	8151840	13124553	13859601	8799532	9267487	10969357	8868154	10339594	7947549	7740659	7554107	7160008	8738879	9735304	9651559	8544369	8717102	13288160	11573209	11626383	14231953	12636514	10885270	11652416	19516238	20989668	19347608	18064860	12208410	6380939	6232617	7817005	7789012	7531300	7362613	7743563	7859594	6021128	6381336	2517264	6995646	3592547
Quercetin 3-O-glucoside/Hyperoside	15916493	20384244	17895756	461031	463944	519463	459229	491223	13478672	15088194	11173674	17147676	595765	19233724	21697534	146527	152496	219988	148380	15580926	502674	531168	402571	540050	17202824	19760928	20579230	1	517271	552131	483635	15191919	14123767	15221418	501820	18049526	1003075	81049	64467	793794	117085	108425	2696079	286651	492961	114090	105180	4482403	2724395
Curcumin	484692	464531	444218	577902	664070	481990	122488	391700	518147	505013	356365	498505	104032	105874	651586	551033	115152	367455	382782	322237	584667	597203	401473	549151	887050	657041	674317	130354	143223	670534	606613	421704	621390	617163	470479	665400	895586	1388089	329779	362355	558479	651895	711430	1504368	957218	1241326	1617575	1491076	1034388
Daidzin	736757	786545	703076	571584	635987	696875	634547	551438	642385	645854	518278	717140	741148	657343	671565	359926	780507	375747	1	571277	617748	590201	415644	633820	1093576	990071	1040713	914845	784268	833200	645434	857580	867040	914504	770210	793911	794142	764295	515897	549502	502438	460341	561624	536768	438773	485305	649959	992959	837085
Pelargonidin 3-O-galactoside	1	1	1	1	1	1	1	1	1	1	1	1	1	1	1	1	1	1	1	1	1	1	1	1	1	1	1	1	1	1	1	1	1	1	1	1	1	1	1	1	1	1	1	1	1	1	1	1	2978607
Cyanidin 3-O-galactoside	12046513	12777870	10500989	11849027	12089338	11102496	11284883	10309325	16242259	11628645	11119396	11684274	13636161	16850216	13024137	13820733	13865155	12879783	12331498	15310323	18373040	16918798	15747136	15251465	26567716	24503854	25454948	26495092	15777485	13722474	14870551	23872312	25647680	23996626	12788144	24229564	123097	8585020	9668045	9579459	9461897	9208206	718000	1733546	7363382	607615	569000	1077125	12139790
Delphinidin 3-O-galactoside	392662	24002692	333121	308489	305054	517802	335005	17562404	266553	314906	226151	20183042	1	22589158	25473752	403169	178557	275724	252521	18204920	17731348	18767992	14133661	20977716	697269	1	1	1	1	1	1	1	1	1	1	728564	248928	1	1	888492	240133	1	3091514	8968835	546173	1	245399	344343	404514
Naringenin 7-O-glucoside/Hemiphlorin/Naringenin 6-C-glucoside	9394136	3358279	9168060	9002311	8921463	9041805	9305625	9333346	3392788	3308543	9450633	2856841	3800411	9602661	3749817	7783019	7634596	8152118	2404411	9994838	3923820	10196194	9646627	8774056	10646015	10488025	10818698	10523635	9558121	10047156	9524394	10542139	10758401	10724461	10631976	9889997	7346657	462540	571347	309701	873541	409599	6994438	741048	484353	554801	6518436	891011	919197
Dihydroquercetin 3-O-rhamnoside/Eriodictyol 8/6-glucoside - Aspalalinin	8335031	6799377	7209972	7601896	7271371	7291949	6910347	6493151	7515550	8087569	7052693	7420980	9699386	7530157	1574157	6053182	5726358	1735113	2456408	7232995	2236366	8460174	7363348	7004168	14197763	12336964	1919989	14272073	11562906	10831903	10151286	11701070	12770209	12390331	10819285	1670090	10196630	3279132	4036699	12008760	12344157	12277562	4308860	11039792	10484242	3423558	9905846	4340881	11767938
Dihydromyricetin 3-O-rhamnoside	13680758	1019929	11924574	9364889	12259294	12457995	11470237	1055235	12889157	13613950	11503261	12013014	15319831	13311917	15386609	11060344	11053170	10272944	7147918	12176696	14616460	13621742	12560064	12053289	21129324	12477906	20188598	20913486	18262912	17071672	16561454	19031056	20418824	18849432	10081089	19204088	6376885	6877822	7810013	7780124	7530176	7359428	7825302	7524299	5998641	6308969	5720061	6916522	9361317
Xanthohumol	1746530	1344688	1685085	2680655	3277856	2240924	3323377	1937037	2427244	1942043	2521039	1851955	2860906	2640141	2346334	4363318	6182076	4334250	5775063	2880522	3383579	2965288	3422613	2799944	1737415	1631794	1524235	2305509	3827175	2278743	2854329	1934257	2327861	2095384	2553416	1795794	1	1	476640	1	1	86501	122191	67480	1	1	68874	78126	144508
3-Methoxysinensetin	1359444	1468327	1196195	1288043	1613478	1348753	1308732	939174	1085855	1267999	933535	1626046	1137646	926660	1275100	737452	869884	595857	412396	665273	1009152	1086427	889783	1182729	1539939	1536499	864423	1602729	1698730	1363332	1166284	1316531	1804998	1851634	1491398	1935300	328751	2762457	1686368	317211	497564	1602011	757871	1819271	523680	1825948	1180514	2268551	561801
Aspalathin	57047432	51363920	55760544	55876920	54876968	54429588	57495832	55866908	58034060	57822112	57306848	49251280	63621972	61762548	62246864	58014492	55923336	59419184	59077760	65546288	63304824	62341100	61921960	56279468	57366572	60800208	57639424	56927088	57095824	58867264	55636072	58773920	56805000	60206188	58274584	51824668	8287708	2247609	61587	10168528	3581611	1495000	4098842	8795596	1502085	4065660	3878415	7264251	2296561
Arctigenin	1778199	1381820	1708632	2730640	3334331	2278490	3369356	1936917	2438717	1977989	2554024	1879112	2881772	2660260	2370784	4390548	6204351	4354295	5796421	2913006	3358157	2994561	3426975	2819400	1690336	1585810	1555347	2352391	3871690	2242941	2910006	1970050	2265638	2128494	2578179	1817929	106777	195458	476640	144992	81000	140846	122191	170305	55636	210968	139012	1179624	144508
Medioresinol	10054914	1163004	10858530	1309235	1289176	13127482	11261510	966620	1074534	1156477	1075561	11299378	9660018	10168063	10689328	5261389	5255801	368422	2522950	824476	468480	1054487	931450	6294395	9503088	10479878	9979949	13208469	1518258	1209395	8416386	1292938	10584570	1437731	1369133	10253791	6024145	10155580	968734	5919324	477078	7626774	7377016	11422008	2343252	10674250	7568114	12712604	5917219
5-Pentadecylresorcinol	461502	417776	406159	435874	439090	460570	438515	421684	425449	431745	460950	449543	436954	452947	427390	433916	434048	469692	440443	453987	440698	432679	438514	422951	437361	429164	414708	425936	421640	406288	419245	425456	425885	456976	426094	436861	373439	385356	389367	407671	419619	421426	420604	422988	440393	434489	441066	447490	1
(-)-Epigallocatechin 3-O-gallate	6543543	6028457	6582318	6634490	6525387	6499867	7001286	6848440	7000670	6691428	6829792	5975434	7784610	7712023	7634119	7594705	7310292	7765892	7781702	7969750	7707382	7580275	7749142	6953553	6144312	6405785	6090852	6211234	6151094	6871748	6409516	6386001	6192816	6242475	6554098	5614330	83841	185881	56027	69430	331836	110897	390876	900213	113542	369664	341339	725034	186323
Isorhamnetin 3-O-glucuronide	267283	646393	188203	213682	175869	186892	166873	162078	177158	183321	210351	240121	483652	500430	447257	472108	471043	509535	533975	468110	214283	290638	336620	405228	376793	339128	321513	430960	277419	366772	200560	312033	349086	372619	300930	287677	1247453	921014	1087980	1387006	538649	1307603	920282	870105	522787	377020	1115737	305154	1911688
Glycitin	1223954	1391856	1002229	1049102	1002011	1344084	1215307	1004331	1201645	1197084	958987	1365547	1135308	886289	866202	687442	820501	794831	718012	886756	1118184	1052332	853012	751884	1228671	1185885	1434002	1284884	1090051	1161047	940910	940886	1224408	1118709	1225051	1290174	1410573	1699267	1000012	1067708	1302538	1347456	1604602	1778750	1328696	1584530	2051905	1762765	1508589
Chrysoeriol 7-O-glucoside	210671	763130	438209	160828	367728	169363	162236	194756	209377	216185	273972	264844	324321	246407	687897	81236	571656	111042	77386	701361	449712	700247	653460	672353	1320341	1379629	1029551	1373182	1431017	433748	512966	1465907	1552134	1320894	1267239	1498371	124678	139906	1	1	163082	147450	146860	60519	117957	190258	161685	255998	153202
Isorhamnetin 3-O-rutinoside/Chrysoeriol 7-O-glucoside	210671	763130	438209	160828	367728	169363	162236	194756	209377	216185	273972	264844	324321	246407	687897	81236	571656	111042	77386	701361	449712	700247	653460	672353	1320341	1379629	1029551	1373182	1431017	433748	512966	1465907	1552134	1320894	1267239	1498371	124678	139906	1	1	163082	147450	146860	60519	117957	190258	161685	255998	153202
Isorhamnetin 3-O-glucoside/galactoside	192970	1759277	200413	338970	1567692	218435	124939	212223	1567689	179159	1566929	1400931	1596496	575637	466104	109214	327060	257990	518094	114472	425471	134769	113052	1075748	544205	213331	466840	527508	613499	527798	533353	541616	193738	222964	230301	181828	121331	147630	82526	85273	114867	115345	138976	162818	111767	139898	176184	154494	134575
Isorhamnetin 3-O-galactoside	1	1759277	1	1	1567692	1	124939	1	1567689	1	1566929	1400931	1596496	1	1	109214	1	1	1	114472	1	134769	113052	1075748	1	213331	1	1	1	1	1	1	193738	222964	230301	181828	121331	147630	82526	85273	114867	115345	138976	162818	111767	139898	176184	154494	134575
Petunidin 3-O-rhamnoside	574662	16545385	484960	8264992	7596703	10867224	9327006	12350626	859760	12389929	9354421	535335	383253	15844212	271399	7676135	6648005	9713038	7897868	12925822	12422814	13242077	10181094	338603	585719	15481422	409875	343350	7630705	266031	8562390	11598411	10969516	11855044	9214137	14037819	202396	308029	1085065	1597668	192889	1987521	302335	2039723	231344	289854	360710	1819905	1649696
Peonidin 3-O-galactoside	6069676	6743582	6245499	5402146	6375553	6655930	6237480	5081082	5948960	5926695	1	6776207	5666018	5825487	6577878	3714949	4383718	1	3890602	747466	5643652	5471086	4407314	5971909	1	1116558	6840163	1133151	1	1	1	1	1	1	1	1	128112	159045	5322637	5535822	6584551	6782717	7898778	8646052	1	1	1	8557610	155725
Petunidin 3-O-galactoside	6342081	8114489	7212020	4529136	4764262	6112598	5179205	5559638	5625698	5493195	3960115	8953603	6324018	6947296	8691046	3590281	3381669	4596300	3247270	5313269	5207956	5548431	429012	8691052	1	6529014	7881510	1	4171271	1	3720242	4614806	4452747	4837039	389947	1	346619	719650	82526	451772	114867	835467	1264669	4647503	1	357367	583032	3384832	690945
1-Acetoxypinoresinol	1491469	1493924	1510970	1545692	1462036	1535497	1148737	1397157	1297576	1535875	1448440	1357219	1380698	1300269	1148848	820541	832015	750219	2750099	4757186	1384681	1370142	1387445	954084	2459734	2301099	2319183	2283441	1736548	1666711	1197053	5687432	2224696	2443750	2014100	1939233	1315318	1364830	606747	492360	629563	1493210	730771	997583	655826	1268183	1057054	1913250	783532
3-Methoxynobiletin	2424542	2670323	3757628	6925699	3670878	2412098	2399263	2092400	2100374	2107743	7722854	3850103	3744935	2220535	4153682	995763	4956582	1226466	807909	7676893	3372488	2090111	1033663	2313200	4292221	4263548	3032851	2216730	4213863	4403373	3940116	2299465	2443095	2399883	2147983	2753134	617970	561788	1080497	2229629	610181	1754676	1012857	701567	641210	604986	2610735	3589897	4541752
Dimethylmatairesinol	337882	365453	316295	395982	640840	504991	395211	250464	278849	322298	308230	405140	347470	445092	412412	242644	304227	385518	217691	335047	278291	482631	267885	498609	728708	688353	877432	945490	897386	8626115	583751	6482030	951962	367944	6905111	819882	791085	2812554	1637791	1685228	447318	1600668	1193639	2428118	457978	1796725	1061777	2290943	477674
Syringaresinol	204317	175515	267119	133248	141439	971845	298799	1100276	548908	633471	195320	915840	179774	221713	159112	341559	713241	179953	743279	98859	353844	197206	205054	246683	216546	287114	206332	487392	640773	957619	1062158	641529	633396	613335	437582	290473	275015	1601487	753859	200612	301799	1406442	943546	308044	387464	1558324	438126	1956660	569765
6''-O-Acetylgenistin	30530130	27830806	30093052	30776308	30077630	29706464	32061294	31346108	31981036	30615088	31356872	27216318	36021152	35741464	35302668	35165872	33816360	35782144	36086736	36933564	35797928	35101280	35946532	32249112	28979376	30060368	1	29342656	28730928	31981872	29665492	205186	28765904	271234	30360260	26057802	73900	888887	1091969	1533825	1998419	1539584	1231688	4702485	802535	2178722	2044002	3839754	1937309
Kaempferol 3-O-acetyl-glucoside	2371822	2120891	2196511	1859539	1497790	2213916	1959163	3257469	2151570	2577048	2649402	2027970	2376373	2458621	2212578	2455805	1158594	1098928	1583149	2889732	2792794	2725037	2140156	862045	933544	1640686	762831	886297	1	1867014	1596666	1597868	121318	1765675	1862411	1525990	5866341	4647367	5294826	6964840	7010378	6957030	5758162	6206550	6047606	5637850	5349300	5025490	8416245
Cyanidin 3-O-(6''-acetyl-galactoside)	2644902	1	2471567	2022210	1575337	2418669	2143786	3847311	2394201	2783223	4206904	1	1271716	1198637	916084	1	1302574	1242091	1792684	1778914	1358415	1	2418012	951516	988504	941838	1040592	890543	1	909703	942517	1264078	956664	1119346	1177788	1	665024	781083	5821380	7765336	7861931	7753516	6347660	887111	6722559	6254261	714679	5585061	10499876
Malvidin 3-O-glucoside	37172216	742843	36684324	476103	578061	36384000	533771	37978032	38811544	37226496	37924884	33360660	574969	43295528	43117488	42407220	40763760	43215584	43434236	253665	43250300	377041	300919	39111380	657809	37028404	35807940	456769	35311076	426959	36224852	36553460	35493264	35980236	437530	32452176	124197	1410387	644793	675486	127982	862532	1014793	1391293	147047	292435	288351	1356154	1
2-S-Glutathionyl caftaric acid	347179	154011	351191	204350	169170	138670	150507	158551	154146	185027	162156	152460	243199	215969	204728	161850	129056	117349	94622	198993	218356	211128	160065	152571	410552	403691	363852	378113	331498	78376	276836	282710	296695	318599	286626	394400	385428	298048	421802	472758	437409	502015	473894	674035	506383	484080	419333	375233	314928
Peonidin 3-O-(6''-acetyl-galactoside)	288437	148542	271726	296919	306430	139792	258389	144128	208878	242321	383801	273734	81374	548998	283002	341629	321485	84195	1	475233	522696	568198	314644	533294	293286	333306	230459	357493	299095	252372	125371	393250	447947	259907	207158	600362	81420	173765	179540	118637	1	111159	160551	368426	1	123618	126137	188826	164594
Petunidin 3-O-(6''-acetyl-galactoside)	1	1	1	1	176663	1	1	1	134351	138414	110006	1	1	327685	1	162538	229312	167500	145034	253668	1	1	1	231586	1	441645	272549	1	299028	228943	170281	290188	353132	333022	276890	299054	1081069	906293	60466	680393	742545	877250	689962	697168	1035753	1020358	1167416	891231	2224799
Demethyloleuropein	1967616	790447	1047057	2124508	2837428	424804	558031	1996242	684206	1363786	752879	1311902	2223197	2952294	3515019	190749	1622653	1271862	1509254	2173712	734664	1406982	929919	3114840	2165684	2238910	2138040	2452895	1673471	1878609	1324066	2148015	1649619	2326777	1566536	2188650	444174	270394	750282	214590	74635	346677	632068	1343761	109111	678079	606078	813255	459425
6-Geranylnaringenin	414151	295475	494464	410079	405503	242437	669981	800167	917994	660337	1108390	245066	690845	642496	681944	371628	524953	399857	643963	543084	528903	1045279	1315513	771927	803094	1424255	789937	572705	665528	1057900	667419	1073241	1326392	1091331	2881080	1163927	6677210	7504280	3907469	6191297	6234075	6287675	6263104	4794745	12532788	10309168	11103314	5747668	10477565
Ligstroside	528017	759858	576774	427165	607908	443132	413500	81796	76359	282892	237361	813348	1056368	371089	700232	225551	312953	216714	127800	72326	81357	371861	1	639237	416308	237308	186553	504795	810575	744726	386655	386689	419988	622653	247485	1162885	371125	1566433	1222781	897977	758985	980792	1117002	800689	843537	1337477	855158	1113448	661081
Oleuropein	489190	487421	389243	520514	559959	310459	287853	257882	271064	458866	412322	385771	361227	354151	396340	211326	210436	173915	404139	199306	248653	279368	170374	387114	1027685	1171713	829510	865471	834606	73407	735410	767300	812067	611413	731690	697556	64434	1935804	681193	679648	425559	684300	625844	1111823	313772	764591	745294	883355	1900485
Apigenin 6,8-C-galactoside-C-arabinoside	1681269	1751247	466348	2049852	3652641	321180	1444461	345711	1603098	1759099	1683370	1528445	524476	538820	579546	1353085	1208147	1	932922	353382	474771	490910	348009	519449	846291	920035	5276952	735445	628367	2362775	490766	2732628	835178	790651	735910	2717643	269913	304047	306777	315283	293416	301955	313490	395156	1233740	1231527	436736	604898	71464
Pelargonidin 3-O-sambubioside	985855	1531576	1513471	1232021	1165783	897252	958439	795594	1080931	669369	1118371	902992	928234	1315680	2158083	725570	741631	803145	219769	932798	259037	1677881	1127641	800307	844554	1332851	1378300	2362492	2191255	896216	1937561	1891425	2243869	493640	353735	2929443	65815	94893	123615	100948	170844	83290	572750	680810	459861	584502	255861	696191	552713
Delphinidin 3-O-sambubioside	3002995	3479431	2670462	2819782	2777809	2628761	2491096	2339338	2833859	3032788	2491732	2871455	3253042	2689441	3380028	1805345	1830868	1638383	1464778	2440564	2990349	2845429	679590	2491017	2425067	2219971	2377091	2311578	1941230	1840201	1488326	1770721	1803054	2023053	1519519	2066271	1211692	1240344	1849680	1746021	1565354	1456367	1550460	1555124	1471515	1499515	1413539	1568220	1460654
Phloretin 2'-O-xylosyl-glucoside	1821392	426182	2314872	1600948	1630218	2122431	202223	164181	239669	277449	1260378	2083275	336075	353720	3029428	1640894	1133001	1472171	1734107	2100741	260823	383471	2171121	292720	276458	303975	426809	1975158	1815637	2262778	747747	1166466	1172004	1356874	1004157	2542632	2736755	337100	1680362	2013895	2084808	1304694	374803	1590932	347604	1731424	332274	2758483	6976477
3-Hydroxyphloretin 2'-O-xylosyl-glucoside	178697	1498578	203956	1494214	1334831	839460	1121386	198761	1559100	1296054	1308024	181418	1473891	1863508	1745301	542357	1468363	558660	1264687	1364295	1652460	1045582	1360018	1409858	1359387	1935535	1798348	1743756	1614131	1144268	1116248	1141955	1586664	1596849	1302255	1963754	131538	315004	1350248	177164	418714	210510	745517	814410	194145	308162	487805	458575	1144148
3,4/3,5-Diferuloylquinic acid	1	1	1	1	1	2423141	1	1	1	1	1	1	759585	848556	911352	1373995	1186304	1286328	1726377	1	2428108	1	1	2698135	1	1	1	1	1	2066240	1322483	1	1	1	1	1	739412	1	907413	705747	812004	844520	1	1032101	472927	1	870689	1281248	702954
Isorhoifolin	995066	489047	802427	1070601	680113	296237	1041827	734938	905918	1005255	937765	233974	1159227	791067	1155460	1330692	742629	625012	1987957	853695	1116774	1042850	943362	697883	2089622	1710914	334950	2132151	1850480	337726	1706161	1725976	1945836	1867803	1729415	307036	960432	71444	192383	135272	130535	86870	88968	240841	90691	179109	131350	1304947	89740
Quercetin 3-O-galactoside 7-O-rhamnoside/Quercetin 3-robinobioside/Rutin	15104743	17524972	15350404	11950778	12127857	13860106	12789553	13578889	13946613	14371386	12250015	16079036	16504926	16298975	18175760	11302881	10837010	12332016	10645258	13885099	14128163	14158527	12021148	15558654	15055933	16010540	17316420	13314541	12371778	14366285	12271268	13546202	13355219	13546603	12156246	15177288	3199336	3545168	5039072	3986907	7833011	19972732	7846188	12455442	2525213	6570662	19857360	9060743	609605
Quercetin 3,4'-O-diglucoside	181395	3354892	189735	122133	142981	3044829	150049	151171	723435	2299858	2349645	976583	179172	199083	216198	122278	115153	143519	114902	485806	158655	159642	5919564	194827	123691	157354	155321	104219	97228	142950	91028	102268	107747	116419	98348	146230	134221	181988	99848	118743	70230	197373	75081	145725	193771	59375	272193	94296	301059
Pelargonidin 3-O-rutinoside	592767	580960	381634	1318344	1424817	543944	1097687	1201874	1342149	569664	1448817	450766	592284	396273	559358	500046	494931	1430061	78406	431911	574003	527020	505183	355134	1074489	883478	231947	1092236	992523	1453070	845335	1257110	987323	1471961	883221	231607	240199	163602	278245	281579	242579	355566	364097	669840	242381	328022	278715	127849	155292
Cyanidin 3,5-O-diglucoside	974262	1037769	869993	1382867	927889	787863	757780	1374734	907217	15373321	1122498	17234504	986050	2052804	19434040	936997	892174	902116	660692	1338605	1603473	872195	1079232	16667734	16243513	17325328	1195352	2412886	13282065	15336727	13187064	14663350	14416980	14568523	13113478	16509819	10019542	341362	902822	884520	1011831	870338	1016961	1478001	860508	1189652	1261048	1648315	883414
Delphinidin 3-O-glucosyl-glucoside	9516988	10917828	9757622	7584995	7739517	8810031	8184028	8643929	8864119	9121342	7822408	10086605	10469720	10502527	11503217	7428731	7084966	8105716	7043095	8955697	8996795	9030266	7761171	9951971	9113461	9870687	10533872	8168363	7607897	8963402	7564509	8238341	8168059	8330152	7485135	9245292	2109810	2323223	3273886	2589910	4982970	4245127	5025004	7899395	1634516	4221716	3867828	5785805	3590994
Naringin	927384	507349	1036170	674271	569560	938414	481203	468026	717457	645301	486932	975793	949443	564816	901885	573872	622893	452843	569836	673139	734239	682890	626364	920945	1161528	1119251	1128256	819921	787289	769723	475541	615264	657719	758853	727518	926375	134070	197040	964714	70674	69980	1009676	175994	688758	85622	1003545	193759	214855	765226
Eriocitrin	702757	483490	377701	253735	766821	453028	288467	370415	308841	329603	262610	501209	523989	331616	494411	271730	349888	285423	249796	369321	477395	443735	272580	308752	939496	715510	845943	956265	244609	689295	226345	266183	814922	805584	344586	559468	163254	61656	82191	61954	136285	79404	147316	253740	228460	318128	109110	361714	113730
Pallidol	21790916	21730660	18702472	25900084	25185624	21921496	26053478	23462608	28999756	27966776	27351640	16242706	25210436	20090116	23707396	23751416	23448692	19932508	22949996	25552230	30652736	28869244	29307408	17298882	28070000	23678088	24428234	28947312	28919316	26079528	27300494	27286680	31145562	29791280	28761300	20306184	311007	236845	458998	305559	1548325	680022	997638	1803718	450412	814018	683758	1303111	416808
Neodiosmin	728881	2529623	13829742	15571165	15624992	11698135	15337361	14374373	659194	1103249	16178775	15597118	11612858	13123076	9362300	9046767	8935746	6268544	8287618	14371021	492363	660056	577170	11992982	11767399	12045486	1313874	13298436	542842	9381516	453109	11298618	13556323	13737781	13913379	9925622	5057726	5949482	8030195	6058516	5707960	8001323	5089871	1811411	8481071	8076612	9902586	5693171	7854617
Isorhamnetin 3-O-glucoside 7-O-rhamnoside	685089	169594	183955	632668	583745	301422	582958	165148	242032	716526	566907	138559	660620	628457	469500	236636	274407	254344	216139	1171022	655939	679872	481236	611854	1385108	746088	1010167	643069	1106309	468219	855817	1294011	1437161	1362239	748446	651941	540027	477662	546068	558835	613476	124610	755913	174733	372991	470334	727720	956886	362646
Peonidin 3-O-rutinoside	15610977	14173232	16968064	16301303	16239276	2310905	14436352	14916526	16736960	16278363	16792160	2925200	2003548	13811260	12432397	9407532	9315468	7357840	8607280	1782556	14389965	1950245	14048806	2177470	14353597	15009964	3025426	14295041	1902846	1818901	1283350	13119677	15776314	16230603	14616310	2948121	6364111	7532064	8403626	6319921	7131574	8393603	6342471	1536990	10591795	10220752	263584	7166485	9713526
Petunidin 3,5-O-diglucoside	1970029	2431784	2299572	1680134	1789252	2133292	1756260	120618	1948756	1869982	1310784	2690046	2754362	2851207	4105444	1386841	1436728	1747074	1314615	1687296	2389482	2405007	1549763	3464695	2573229	2710488	3635147	2152318	237548	2962774	1935096	1540942	2020719	2219679	1655318	3382738	742966	730565	437711	498714	732488	723648	712798	177705	795335	891485	285192	255076	888713
Verbascoside	574978	840770	413548	833385	2162278	2652134	2301234	2307161	2209591	2363492	2017470	1444151	1690537	1063124	2007272	417592	549651	1191642	430857	2030191	2387419	2058761	1683004	1875276	4902456	4899490	3954409	2839703	3051881	3016475	1841044	2562017	3005805	2782761	2888327	2645080	4424736	4904734	1769344	3485674	5194146	4771694	4422005	4219841	6448842	5241087	7935218	3976655	9435774
Apigenin 7-O-(6''-malonyl-apiosyl-glucoside)	8372946	9539823	8807416	6754765	6906101	7910668	7365334	7590750	7910498	8180489	6895007	8978075	9156690	9435466	10324235	6686454	6382761	7352121	6416412	7884973	7897496	8001477	6825291	8930027	7356641	8244105	8647615	6720303	6232304	7652854	6108815	6568554	6631397	6849599	6136212	7600175	1772768	1959677	2719253	2147487	4129167	3509251	4217676	6657465	1379183	3556247	3264526	4882018	3443226
Kaempferol 3-O-(6''-acetyl-galactoside) 7-O-rhamnoside	1463355	1674272	1235311	1569169	1307254	1427346	1815292	759264	906699	911463	778656	402135	1610257	1278446	1735439	1164917	981845	1041783	518080	1796088	936791	1830196	763444	1086743	2726986	1490678	2832152	750682	1654122	1929872	2029671	919776	984594	945763	2259188	2008124	1721219	1902095	512273	1233033	2056316	1856983	1607246	122221	2468957	94614	2521187	107119	3356180
Cyanidin 3-O-(6''-p-coumaroyl-glucoside)	1369786	1340319	1410549	1513233	1254454	1077403	387707	285288	1337246	1514446	344792	1191411	1475182	1303668	407509	922052	775694	636089	236809	1297352	1416495	1373460	1210999	263186	777678	2836731	704908	798709	713031	601845	612914	650093	699813	674117	621246	2583200	675912	776981	1385027	1465113	1138619	945031	966080	656079	1058822	971577	902718	874175	708565
Cyanidin 3-O-(6''-caffeoyl-glucoside)	1236451	1446479	1054508	1205949	1226107	1128127	996236	943832	1177205	1298106	1013835	1103646	1240904	947325	1117017	667566	645513	536665	484738	912774	1152141	1099705	842454	753398	2243455	1875169	1983117	2332300	1914604	1550539	1480616	1892674	2158793	2074407	1641751	1819232	334431	1	347202	395897	432101	402299	371418	413022	543900	437661	425452	411052	364000
Lariciresinol-sesquilignan	1078175	1298634	1134461	783347	1018649	1490636	910247	1021533	1106342	922878	698907	1395288	856400	894116	1046793	394133	465359	596848	416592	820616	890678	919462	503071	1086138	1138069	1247551	1383765	1124165	1035842	1705107	780608	1029949	1102538	1107260	2283940	1457648	251811	241618	148213	164086	262851	244438	434572	1304057	228523	917677	468312	990601	359824
Peonidin 3-O-(6''-p-coumaroyl-glucoside)	9858712	11306378	241976	215022	8033801	274402	8473414	8867013	279281	9446139	8036792	304687	10714557	228831	598226	504493	543562	415051	110450	128849	9230243	9281638	105578	649313	9474103	10213395	10918845	8523661	7908985	9282295	7807843	8541879	8482924	8668115	7766822	9625349	206083	190216	149877	143820	180300	217767	343241	299728	222196	177370	263791	192179	358406
Malvidin 3-O-(6''-p-coumaroyl-glucoside)	468545	451681	447695	630656	599554	586623	615187	402117	641084	590492	504802	405007	1015445	779714	1314657	554374	458866	611668	536281	689944	1062569	1010661	781771	828351	1107874	1002368	1392347	1146967	931003	1335207	1054075	839806	1029545	1148559	1045639	1132388	174045	215049	107443	115299	193882	186501	267496	269993	111176	406087	111593	223674	159655
2,5-di-S-Glutathionyl caftaric acid	155629	119292	161185	166656	148855	155780	183638	186608	174444	158169	167055	144201	187465	181430	156247	221223	212807	228396	229859	218318	193068	183473	203519	165790	90446	104525	90720	91771	114062	126171	127105	120439	99777	106533	122180	95595	368126	223522	301240	551326	609414	617415	460472	444763	396514	405262	370537	337193	275982
Pyrogallol	4895629	5028400	4981802	4936979	4849724	4925899	5065277	5104789	5004470	5059867	5037149	4960757	4981665	5073528	4862290	4928445	4871491	5122485	4871456	5011087	5023071	4908907	4971291	4950590	4979684	4968329	4909291	4791912	4922680	4832200	4778661	5110264	4886354	4784353	4674449	4859715	4655753	4687707	4749010	4753345	4776484	4883258	4948628	4948488	5017574	4921790	5052236	5183398	2116125
4-Hydroxybenzaldehyde/Benzoic acid	1172166	1163008	1113836	1037957	1030367	1017378	935708	1049888	1244182	1237687	924692	1073846	1322591	1231347	1273072	925115	915011	1058769	930570	1153713	1293694	1254131	1068371	1111238	1396610	1376750	1399103	1372082	1264941	1293696	1234443	1336767	1320211	1347328	1313186	1293191	208298	1750066	1839051	153930	340593	412530	612080	357979	362023	898029	773813	1187489	2428799
Benzoic acid	1172166	1163008	1113836	1037957	1030367	1017378	935708	1049888	1244182	1237687	924692	1073846	1322591	1231347	1273072	925115	915011	1058769	930570	1153713	1293694	1254131	1068371	1111238	1396610	1376750	1399103	1372082	1264941	1293696	1234443	1336767	1320211	1347328	1313186	1293191	208298	1750066	1839051	153930	340593	412530	612080	357979	362023	898029	773813	1187489	2428799
Sesamol/4-Hydroxybenzoic acid/Protocatechuic aldehyde	5161257	4944437	6914926	5273390	5237635	7984788	4510880	3570629	2871897	4309139	3211731	5932114	451780	7578398	351538	5081363	263424	7741088	5352439	4406831	3388358	4744135	3425923	6778380	8448337	10534650	593674	7868953	7739119	12144992	6761660	5084635	4584091	6244674	4427933	9329783	2096060	3831788	4187094	4525740	3354912	4102600	3347073	4060016	4850767	5015150	2954664	4965564	2319051
Protocatechuic aldehyde/4-Hydroxybenzoic acid	5161257	4944437	6914926	5273390	5237635	7984788	4510880	3570629	2871897	4309139	3211731	5932114	451780	7578398	351538	5081363	263424	7741088	5352439	4406831	3388358	4744135	3425923	6778380	8448337	10534650	593674	7868953	7739119	12144992	6761660	5084635	4584091	6244674	4427933	9329783	2096060	3831788	4187094	4525740	3354912	4102600	3347073	4060016	4850767	5015150	2954664	4965564	2319051
4-Hydroxybenzoic acid	5161257	4944437	6914926	5273390	5237635	7984788	4510880	3570629	2871897	4309139	3211731	5932114	451780	7578398	351538	5081363	263424	7741088	5352439	4406831	3388358	4744135	3425923	6778380	8448337	10534650	593674	7868953	7739119	12144992	6761660	5084635	4584091	6244674	4427933	9329783	2096060	3831788	4187094	4525740	3354912	4102600	3347073	4060016	4850767	5015150	2954664	4965564	2319051
2,4-Dihydroxybenzoic acid/2,6-Dihydroxybenzoic acid/Gentisic acid/Gallic aldehyde	318416	278020	281292	321441	355459	367113	321482	431176	226118	259292	294211	267925	326815	279657	283788	196352	214640	92803	106250	455188	261753	316030	299243	218847	430885	358384	172861	425978	377533	359471	303308	463633	341845	330086	391254	340260	281435	1	1	1	820888	1	1	1	610608	1	1	225376	148612
Gentisic acid	318416	278020	281292	321441	355459	367113	321482	431176	226118	259292	294211	267925	326815	279657	283788	196352	214640	92803	106250	455188	261753	316030	299243	218847	430885	358384	172861	425978	377533	359471	303308	463633	341845	330086	391254	340260	281435	85673	225599	305940	820888	303428	89978	167928	610608	201718	85290	225376	148612
Gallic aldehyde/Gentisic acid	318416	278020	281292	321441	323739	336896	321482	431176	226118	259292	276314	267925	326815	279657	283788	196352	214640	92803	106250	455188	261753	316030	276091	218847	430885	358384	172861	379908	377533	359471	303308	463633	341845	330086	391254	340260	281435	85673	225599	305940	820888	303428	89978	167928	610608	201718	85290	225376	148612
4-Methylcatechol	2784101	3133861	2807538	4129396	3898774	3489370	4068604	3506575	3280538	3259539	3419275	2634253	1381385	2675801	2326180	2565472	2410802	2068440	2068553	3575050	1366261	3140542	3177055	1695264	2989321	2773117	3035032	3669599	3083509	2632955	3111144	3782016	4018718	3991979	2186325	2339173	250655	178149	158901	171987	1048891	130448	278757	349011	312148	317728	150320	623775	940175
Hydroxytyrosol	388622	326842	302011	172386	84056	640804	82859	794996	396756	711465	81288	394311	470313	403522	426876	93242	84031	86391	83357	486674	616005	949008	581756	85741	670567	371008	809425	86620	2128640	83935	672270	967577	915943	752337	730783	3304494	1065723	1437055	724141	854580	1017155	827611	720921	585375	1434655	1327633	1574311	672470	863918
p-Anisaldehyde	779319	924386	446830	954492	995568	743791	494545	550778	368889	346425	500045	592946	830539	387149	540648	456232	401955	388031	323380	346240	416242	403832	426415	406204	984664	609048	921253	1075596	974168	669414	425460	856362	906715	752713	630281	929211	400377	571638	682489	474644	543820	575616	551097	595226	425045	556764	363258	452184	397051
4-Hydroxyphenylacetic acid/Vanillin	269857	223275	366660	399476	79475	241832	347654	416394	262567	91446	483608	149070	133149	400607	229048	443056	324789	283988	281490	102584	70830	84798	302328	323451	399340	102349	369192	491798	418318	112785	229467	399400	398808	382207	224045	290393	1895716	1580776	1329520	2280414	2545095	1894591	1730572	1249386	3364253	2652953	1735003	1732229	3418933
4-Vinylguaiacol	631486	712013	499934	708310	735263	625683	659209	540247	590368	635899	585949	579299	545241	365804	492585	366313	395167	274107	317948	456919	535447	528125	443332	358905	961540	750277	883339	1096251	930603	691379	695520	797468	893788	921690	796789	777574	211663	370937	276854	230091	168964	75224	254608	393217	205625	300127	142724	220215	266335
3-Methoxyacetophenone/4-Vinylguaiacol	631486	712013	499934	708310	735263	625683	659209	540247	590368	635899	585949	579299	545241	365804	492585	366313	395167	274107	317948	456919	535447	528125	443332	358905	961540	750277	883339	1096251	930603	691379	695520	797468	893788	921690	796789	777574	211663	370937	276854	230091	168964	75224	254608	393217	205625	300127	142724	220215	266335
Dihydro-p-coumaric acid	594615	285501	186543	2384652	475312	394019	886928	513758	417944	527231	1515648	333598	164588	155217	734560	487049	787196	475072	496759	554149	700587	559854	582398	127841	226284	236111	1080623	3073264	1500126	838629	774175	511304	149148	541711	1627170	595096	124592	450071	185034	279040	998142	110853	147632	481228	229096	394614	441930	230417	231369
Dihydrocaffeic acid/Syringaldehyde	1300435	752225	970366	1072200	911666	990780	1030490	2403263	1065472	1402952	1024896	936059	1211184	1055870	553060	640877	546783	705704	686098	2162513	1098611	1249265	991999	895766	209310	1292312	1265829	288597	1141638	1189144	1075289	1232744	1311373	1305142	1203966	1192784	207442	450121	336894	270778	502898	383812	239979	284271	632012	461187	386548	140938	260623
Syringic acid	303657	139654	410038	487084	264715	118822	276207	5221678	387273	244087	612846	138745	331128	131977	251344	303927	57741	133372	192707	134586	128931	114156	560301	93964	307748	210366	253561	315002	283953	84647	300732	176104	184693	187187	166574	200219	1206417	268019	92183	294630	232561	202952	155422	519353	204236	265906	281499	276835	1272975
Coumarin	1410975	1136890	796615	1685155	1587135	1343561	1572511	1220106	1596877	1500040	1380164	938776	1351997	891587	704978	974215	842226	761598	807241	589036	1579503	1426090	1311987	683849	552028	665177	1592346	731986	556710	1315296	1524309	893177	1777229	1818855	1715851	2102680	1	1807947	134587	1787607	254435	295423	235642	167050	2205627	233196	955857	249791	188635
4-Hydroxycoumarin	277638	279335	277851	281366	373806	138786	275201	242784	262020	267477	108315	276016	291590	276224	131184	171657	200625	242243	233012	263621	273253	130439	1140451	95867	336928	326319	340373	599804	456267	157022	1365642	299544	451531	455963	495504	307484	568863	321880	477559	683563	698626	751069	394097	864763	406209	340733	424956	736342	69907
Esculetin	384868	416358	335900	413724	415385	440909	407701	301322	124353	317690	315219	370215	371188	299547	374485	203610	200183	200622	185874	288054	276422	287130	282286	282073	571313	471651	546564	553330	450943	444064	404841	436967	416290	435425	409985	486117	151203	142237	139964	111110	88175	107356	99138	200239	121119	136461	96126	132398	111495
Cinnamic acid	2008567	932312	2600245	2407556	1479870	961622	887153	2426777	874954	2164945	1520579	567556	1821928	2261325	735264	1499968	788341	476434	496995	2179901	700886	1772604	1093016	356054	2650955	3174243	1088971	3107353	1505456	838901	774762	2794380	1020436	2444605	1636922	595326	123214	357688	152939	279280	937979	60262	1154066	353155	1503404	373552	169025	163742	133579
p/m-Coumaric acid	1398640	895138	1788079	1137297	1010824	1	1	2593597	585706	1482569	964751	1	1476335	1847484	851294	752874	701695	1	1	2445603	533032	1441733	1	1	1817876	1	1	1313117	1042812	604416	1	3360568	1	1931829	1	1	1	235258	332986	175337	545221	1	1109011	229659	640757	257061	225267	1	205398
Hydroxycaffeic acid/3,4,5-Trihydroxycinnamic acid	589320	669239	520069	616697	606126	670656	599309	465228	76278	483186	469993	572364	549012	63071	547371	166765	165762	173904	148291	420952	410825	426179	411558	416523	808692	665284	780997	783477	647985	637794	585959	627959	593309	619253	579572	704963	99004	80953	143360	111241	74853	103444	162160	106159	86401	220372	96038	201110	112940
Compounds Annotations by UHPLC-QTOF-MS	Alternative annotations from Phenol-Explorer (find-by-formula)
4-Vinylguaiacol [ C9 H10 O2, tgt=46.63, overall=46.63 ]	3-Methoxyacetophenone
4-Methylcatechol [ C7 H8 O2, tgt=62.23, overall=62.23 ]	Guaiacol; 3-Methylcatechol
Delphinidin 3-O-arabinoside [ C20 H19 O11, tgt=45.18, overall=45.18 ]	Quercetin 3-O-xyloside; Quercetin 3-O-arabinoside
Peonidin 3-O-rutinoside [ C28 H33 O15, tgt=49.21, overall=49.21 ]	Diosmin; Neodiosmin
Cyanidin 3-O-galactoside [ C21 H21 O11, tgt=54.01, overall=54.01 ]	Luteolin 7-O-glucoside; Luteolin 6-C-glucoside
Delphinidin 3-O-glucosyl-glucoside [ C27 H31 O17, tgt=55.94, overall=55.94 ]	Quercetin 3-O-sophoroside; Quercetin 3,4'-O-diglucoside; Quercetin 7,4'-O-diglucoside; Myricetin 3-O-rutinoside
Petunidin 3-O-galactoside [ C22 H23 O12, tgt=63.32, overall=63.32 ]	Isorhamnetin 3-O-glucoside; Isorhamnetin 4'-O-glucoside; Isorhamnetin 3-O-galactoside
Peonidin 3-O-galactoside [ C22 H23 O11, tgt=58.78, overall=58.78 ]	Chrysoeriol 7-O-glucoside; Isorhamnetin 7-O-rhamnoside
Delphinidin 3-O-sambubioside [ C26 H29 O16, tgt=46.31, overall=46.31 ]	Quercetin 3-O-glucosyl-xyloside
Cyanidin 3-O-(6''-acetyl-galactoside) [ C23 H23 O12, tgt=46.80, overall=46.80 ]	Quercetin 3-O-acetyl-rhamnoside; Kaempferol 3-O-acetyl-glucoside
Cyanidin 3-O-(6''-caffeoyl-glucoside) [ C30 H27 O14, tgt=47.10, overall=47.10 ]	Prodelphinidin dimer B3
Pelargonidin 3-O-sambubioside [ C26 H29 O14, tgt=60.43, overall=60.43 ]	Apigenin 6,8-C-arabinoside-C-glucoside; Apigenin 6,8-C-galactoside-C-arabinoside; Apigenin 7-O-apiosyl-glucoside
Cyanidin 3,5-O-diglucoside [ C27 H31 O16, tgt=59.93, overall=59.93 ]	Quercetin 3-O-rutinoside; Quercetin 3-O-rhamnosyl-galactoside; Kaempferol 3-O-sophoroside; Kaempferol 3,7-O-diglucoside; Quercetin 3-O-galactoside 7-O-rhamnoside
Peonidin [ C16 H13 O6, tgt=47.88, overall=47.88 ]	Hispidulin
Pelargonidin 3-O-rutinoside [ C27 H31 O14, tgt=44.09, overall=44.09 ]	Isorhoifolin; Rhoifolin
Petunidin 3-O-rhamnoside [ C22 H23 O10, tgt=50.91, overall=50.91 ]	Glycitin
Delphinidin 3-O-galactoside [ C21 H21 O12, tgt=46.43, overall=46.43 ]	Quercetin 3-O-galactoside; Quercetin 3-O-glucoside; Myricetin 3-O-rhamnoside; Quercetin 4'-O-glucoside
Pelargonidin 3-O-galactoside [ C21 H21 O10, tgt=70.26, overall=70.26 ]	Apigenin 6-C-glucoside; Genistin
Xanthohumol [ C21 H22 O5, tgt=41.31, overall=41.31 ]	Isoxanthohumol
(+)-Catechin [ C15 H14 O6, tgt=47.55, overall=47.55 ]	(-)-Epicatechin
(-)-Epigallocatechin 3-O-gallate [ C22 H18 O11, tgt=48.31, overall=48.31 ]	(+)-Gallocatechin 3-O-gallate
(-)-Epigallocatechin [ C15 H14 O7, tgt=47.62, overall=47.62 ]	(+)-Gallocatechin
Naringenin 7-O-glucoside [ C21 H22 O10, tgt=53.51, overall=53.51 ]	Naringin 4'-O-glucoside
8-Prenylnaringenin [ C20 H20 O5, tgt=69.30, overall=69.30 ]	6-Prenylnaringenin
Naringin [ C27 H32 O14, tgt=40.94, overall=40.94 ]	Narirutin
Eriocitrin [ C27 H32 O15, tgt=47.34, overall=47.34 ]	Neoeriocitrin
Naringenin [ C15 H12 O5, tgt=47.09, overall=47.09 ]	Butein
Luteolin 6-C-glucoside [ C21 H20 O11, tgt=77.53, overall=77.53 ]	6-Hydroxyluteolin 7-O-rhamnoside; Quercetin 3-O-rhamnoside; Kaempferol 3-O-galactoside; Kaempferol 3-O-glucoside; Luteolin 7-O-glucoside
Apigenin 6-C-glucoside [ C21 H20 O10, tgt=45.48, overall=45.48 ]	Genistin
Apigenin 6,8-C-galactoside-C-arabinoside [ C26 H28 O14, tgt=44.16, overall=44.16 ]	Apigenin 6,8-C-arabinoside-C-glucoside; Apigenin 7-O-apiosyl-glucoside
Isorhoifolin [ C27 H30 O14, tgt=45.35, overall=45.35 ]	Rhoifolin
Chrysin [ C15 H10 O4, tgt=47.09, overall=47.09 ]	7,4'-Dihydroxyflavone; Daidzein
Neodiosmin [ C28 H32 O15, tgt=49.17, overall=49.17 ]	Diosmin
Cirsilineol [ C18 H16 O7, tgt=41.09, overall=41.09 ]	Pebrellin; Eupatorin
Jaceosidin [ C17 H14 O7, tgt=64.29, overall=64.29 ]	3,7-Dimethylquercetin
Chrysoeriol 7-O-glucoside [ C22 H22 O11, tgt=49.29, overall=49.29 ]	Isorhamnetin 7-O-rhamnoside
Geraldone [ C16 H12 O5, tgt=47.12, overall=47.12 ]	Methylgalangin; Biochanin A; Glycitein
Luteolin [ C15 H10 O6, tgt=46.17, overall=46.17 ]	Scutellarein; Kaempferol
3-Methoxysinensetin [ C21 H22 O8, tgt=34.80, overall=34.80 ]	Nobiletin
Quercetin 3-O-glucoside [ C21 H20 O12, tgt=32.79, overall=32.79 ]	Quercetin 3-O-galactoside; Myricetin 3-O-rhamnoside; Quercetin 4'-O-glucoside
Quercetin 3-O-galactoside 7-O-rhamnoside [ C27 H30 O16, tgt=57.43, overall=57.43 ]	Kaempferol 3-O-sophoroside; Kaempferol 3,7-O-diglucoside; Quercetin 3-O-rutinoside
Kaempferol 3-O-glucoside [ C21 H20 O11, tgt=77.53, overall=77.53 ]	Luteolin 7-O-glucoside; Luteolin 6-C-glucoside
Kaempferol 3-O-acetyl-glucoside [ C23 H22 O12, tgt=46.86, overall=46.86 ]	Quercetin 3-O-acetyl-rhamnoside
Quercetin 3-O-xyloside [ C20 H18 O11, tgt=79.24, overall=79.24 ]	Quercetin 3-O-arabinoside
3,7-Dimethylquercetin [ C17 H14 O7, tgt=64.29, overall=64.29 ]	Jaceosidin
Galangin [ C15 H10 O5, tgt=49.44, overall=49.44 ]	Genistein; Apigenin; 7,3',4'-Trihydroxyflavone; Baicalein
Isorhamnetin 3-O-rutinoside [ C22 H22 O11, tgt=49.29, overall=49.29 ]	Chrysoeriol 7-O-glucoside; Isorhamnetin 7-O-rhamnoside
Isorhamnetin 3-O-glucoside [ C22 H22 O12, tgt=48.96, overall=48.96 ]	Isorhamnetin 4'-O-glucoside; Isorhamnetin 3-O-galactoside
Quercetin 3,4'-O-diglucoside [ C27 H30 O17, tgt=34.88, overall=34.88 ]	Myricetin 3-O-rutinoside; Quercetin 7,4'-O-diglucoside; Quercetin 3-O-sophoroside
Methylgalangin [ C16 H12 O5, tgt=47.12, overall=47.12 ]	Biochanin A; Glycitein; Geraldone
Kaempferol [ C15 H10 O6, tgt=46.17, overall=46.17 ]	Luteolin; Scutellarein
Isorhamnetin 3-O-galactoside [ C22 H22 O12, tgt=48.96, overall=48.96 ]	Isorhamnetin 3-O-glucoside; Isorhamnetin 4'-O-glucoside
Protocatechuic aldehyde [ C7 H6 O3, tgt=65.02, overall=65.02 ]	4-Hydroxybenzoic acid; 2-Hydroxybenzoic acid; Sesamol
Syringaldehyde [ C9 H10 O4, tgt=48.79, overall=48.79 ]	Homovanillic acid; Dihydrocaffeic acid
4-Hydroxybenzaldehyde [ C7 H6 O2, tgt=40.02, overall=40.02 ]	Benzoic acid
Gallic aldehyde [ C7 H6 O4, tgt=46.82, overall=46.82 ]	Protocatechuic acid; Gentisic acid; 2,3-Dihydroxybenzoic acid; 2,4-Dihydroxybenzoic acid; 3,5-Dihydroxybenzoic acid; 2,6-Dihydroxybenzoic acid
Vanillin [ C8 H8 O3, tgt=60.35, overall=60.35 ]	4-Hydroxyphenylacetic acid
4-Hydroxybenzoic acid [ C7 H6 O3, tgt=65.02, overall=65.02 ]	2-Hydroxybenzoic acid; Sesamol; Protocatechuic aldehyde
Benzoic acid [ C7 H6 O2, tgt=40.02, overall=40.02 ]	4-Hydroxybenzaldehyde
2,4-Dihydroxybenzoic acid [ C7 H6 O4, tgt=46.82, overall=46.82 ]	Protocatechuic acid; Gentisic acid; 2,3-Dihydroxybenzoic acid; 3,5-Dihydroxybenzoic acid; 2,6-Dihydroxybenzoic acid; Gallic aldehyde
2,6-Dihydroxybenzoic acid [ C7 H6 O4, tgt=46.82, overall=46.82 ]	Protocatechuic acid; Gentisic acid; 2,3-Dihydroxybenzoic acid; 2,4-Dihydroxybenzoic acid; 3,5-Dihydroxybenzoic acid; Gallic aldehyde
Syringic acid [ C9 H10 O5, tgt=69.50, overall=69.50 ]	Gallic acid ethyl ester
3-Hydroxybenzoic acid [ C7 H6 O3, tgt=65.02, overall=65.02 ]	2-Hydroxybenzoic acid; 4-Hydroxybenzoic acid; Sesamol; Protocatechuic aldehyde
3-Methoxyacetophenone [ C9 H10 O2, tgt=46.63, overall=46.63 ]	4-Vinylguaiacol
Sinapaldehyde [ C11 H12 O4, tgt=43.31, overall=43.31 ]	Caffeic acid ethyl ester
p-Coumaric acid 4-O-glucoside [ C15 H18 O8, tgt=54.47, overall=54.47 ]	p-Coumaroyl glucose
3-Sinapoylquinic acid [ C18 H22 O10, tgt=49.69, overall=49.69 ]	4-Sinapoylquinic acid; 5-Sinapoylquinic acid
Feruloyl glucose [ C16 H20 O9, tgt=46.12, overall=46.12 ]	Ferulic acid 4-O-glucoside
m-Coumaric acid [ C9 H8 O3, tgt=48.79, overall=48.79 ]	o-Coumaric acid; p-Coumaric acid
4-Feruloylquinic acid [ C17 H20 O9, tgt=45.02, overall=45.02 ]	3-Feruloylquinic acid; 5-Feruloylquinic acid
3,5-Diferuloylquinic acid [ C27 H28 O12, tgt=47.01, overall=47.01 ]	3,4-Diferuloylquinic acid
Ferulic acid [ C10 H10 O4, tgt=56.00, overall=56.00 ]	Isoferulic acid
Caffeic acid ethyl ester [ C11 H12 O4, tgt=43.31, overall=43.31 ]	Sinapaldehyde
3,4-Diferuloylquinic acid [ C27 H28 O12, tgt=47.01, overall=47.01 ]	3,5-Diferuloylquinic acid
Mellein [ C10 H10 O3, tgt=64.29, overall=64.29 ]	Ferulaldehyde
4-Hydroxycoumarin [ C9 H6 O3, tgt=47.39, overall=47.39 ]	Umbelliferone
Homoveratric acid [ C10 H12 O4, tgt=65.18, overall=65.18 ]	3,4-DHPEA-AC
4-Hydroxyphenylacetic acid [ C8 H8 O3, tgt=60.35, overall=60.35 ]	Vanillin
Dihydrocaffeic acid [ C9 H10 O4, tgt=48.79, overall=48.79 ]	Protocatechuic aldehyde; Homovanillic acid
Dihydro-p-coumaric acid [ C9 H10 O3, tgt=49.57, overall=49.57 ]	Methoxyphenylacetic acid
2-Methoxy-5-prop-1-enylphenol [ C10 H12 O2, tgt=51.43, overall=51.43 ]	Eugenol
Eugenol [ C10 H12 O2, tgt=51.43, overall=51.43 ]	2-Methoxy-5-prop-1-enylphenol
Estragole [ C10 H12 O, tgt=56.20, overall=56.20 ]	Anethole
Genistein [ C15 H10 O5, tgt=49.44, overall=49.44 ]	Apigenin; 7,3',4'-Trihydroxyflavone; Baicalein; Galangin
Medioresinol [ C21 H24 O7, tgt=83.81, overall=83.81 ]	Trachelogenin
Lariciresinol [ C20 H24 O6, tgt=58.08, overall=58.08 ]	Cyclolariciresinol; Isolariciresinol
Sesamol [ C7 H6 O3, tgt=65.02, overall=65.02 ]	4-Hydroxybenzoic acid; 2-Hydroxybenzoic acid; Protocatechuic aldehyde
Isohydroxymatairesinol [ C20 H22 O7, tgt=61.81, overall=61.81 ]	7-Hydroxymatairesinol; Nortrachelogenin
Pinoresinol [ C20 H22 O6, tgt=69.30, overall=69.30 ]	Matairesinol
Anhydro-secoisolariciresinol [ C20 H24 O5, tgt=38.31, overall=38.31 ]	Rosmadial
Sesaminol [ C20 H18 O7, tgt=41.53, overall=41.53 ]	Episesaminol; Sesamolin
Sesamin [ C20 H18 O6, tgt=34.60, overall=34.60 ]	Episesamin
Rosmanol [ C20 H26 O5, tgt=57.97, overall=57.97 ]	Epirosmanol
Pallidol [ C28 H22 O6, tgt=56.46, overall=56.46 ]	e-Viniferin; d-Viniferin
3,4-DHPEA-AC [ C10 H12 O4, tgt=65.18, overall=65.18 ]	Homoveratric acid
[truncated: 25 more columns]

## Sheet: MS-MS confirmation
Apigenin 8-C-glucoside
Mass (Da) = 433.1092
RT (min) = 4.962
Luteolin 8-C-glucoside
Mass (Da) = 449.1047
RT (min) = 4.962
Cyanidin 3-O-galactoside
Mass (Da) = 449.1037
RT (min) = 5.89
Quercetin 4-O-glucoside
Mass (Da) = 465.0993
RT (min) = 5.648
Delphinidin
Mass (Da) = 303.0479
RT (min) = 5.631
Rutin
Mass (Da) = 611.1568
RT (min) = 5.488
Chrysoeriol
Mass (Da) = 301.0682
RT (min) = 8.907

## Sheet: ABTS
Sample	Type	Brewing	Grade	ABTS (mmol TE/L)	Standard deviation (n)	Standard error of the mean	Sgn (Brewing and Type)	Sgn (Type)
R01C	Red	Cold	1B	2.02783	0.0463552	0.0207307	E	P
R02C	Red	Cold	3B	2.271	0.0820874	0.0367106	D	OP
R03C	Red	Cold	2A	2.078	0.0327159	0.014631	E	P
R04C	Red	Cold	3A	2.09383	0.150824	0.0674504	E	P
R05C	Red	Cold	5A	2.4125	0.0381303	0.0170524	CD	NO
R06C	Red	Cold	6A	2.07717	0.0666744	0.0298177	E	P
R07C	Red	Cold	3A	2.78383	0.107368	0.0480163	B	LM
R08C	Red	Cold	4A	3.46033	0.0810919	0.0362654	A	IJ
R09C	Red	Cold	1B	1.96533	0.0393898	0.0176156	E	P
R10C	Red	Cold	4B	2.49233	0.0776609	0.034731	C	MNO
R11C	Red	Cold	5B	2.44683	0.0860357	0.0384763	C	NO
R12C	Red	Cold	6B	2.7105	0.0702442	0.0314142	B	MN
Total	Red	Cold		2.4	0.43			c
R01R	Red	Regular	1B	3.61983	0.17848	0.0798187	C	HI
R02R	Red	Regular	3B	3.11683	0.22532	0.100766	D	K
R03R	Red	Regular	2A	3.16733	0.0279146	0.0124838	D	JK
R04R	Red	Regular	3A	3.0335	0.155415	0.0695038	DE	KL
R05R	Red	Regular	5A	3.62683	0.0680819	0.0304471	C	HI
R06R	Red	Regular	6A	3.539	0.175206	0.0783543	C	HI
R07R	Red	Regular	3A	3.54533	0.0730061	0.0326493	C	HI
R08R	Red	Regular	4A	5.5735	0.2207	0.0987001	A	F
R09R	Red	Regular	1B	2.78483	0.0958461	0.0428637	E	LM
R10R	Red	Regular	4B	3.8385	0.109364	0.0489093	C	H
R11R	Red	Regular	5B	3.736	0.113887	0.050932	C	HI
R12R	Red	Regular	6B	4.57583	0.17058	0.0762856	B	G
Total	Red	Regular		3.68	0.75			b
R01B	Red	Boiled	1B	6.88583	0.141132	0.063116	C	C
R02B	Red	Boiled	3B	6.45467	0.120673	0.0539665	DE	DE
R03B	Red	Boiled	2A	6.21933	0.152361	0.0681379	E	E
R04B	Red	Boiled	3A	6.2455	0.118217	0.0528682	E	E
R05B	Red	Boiled	5A	6.99167	0.145028	0.0648586	C	C
R06B	Red	Boiled	6A	6.35267	0.230881	0.103253	E	E
R07B	Red	Boiled	3A	7.0115	0.130361	0.0582991	C	C
R08B	Red	Boiled	4A	8.7915	0.0605798	0.0270921	A	A
R09B	Red	Boiled	1B	6.35	0.174482	0.0780308	E	E
R10B	Red	Boiled	4B	6.8805	0.151492	0.0677494	C	C
R11B	Red	Boiled	5B	6.69717	0.179266	0.0801704	CD	CD
R12B	Red	Boiled	6B	7.5365	0.0693031	0.0309933	B	B
Total	Red	Boiled		6.87	0.72			a
G01C	Green	Cold	small cut	7.84033	0.260731	0.116602	A	GHI
G02C	Green	Cold	small cut	7.44483	0.241097	0.107822	ABC	GHIJK
G03C	Green	Cold	small cut	7.47367	0.205057	0.0917045	AB	GHIJ
G04C	Green	Cold	long cut	6.97233	0.306413	0.137032	CDE	IJKL
G05C	Green	Cold	long cut	6.64817	0.148881	0.0665815	DE	JKL
G06C	Green	Cold	long cut	6.83633	0.36599	0.163676	DE	JKL
G07C	Green	Cold	long cut	6.73286	0.0940007	0.0383756	DE	JKL
G08C	Green	Cold	small cut	6.4875	0.177169	0.0792325	E	L
G09C	Green	Cold	small cut	7.8245	0.183752	0.0821765	A	GHI
G10C	Green	Cold	small cut	7.86783	0.330719	0.147902	A	GH
G11C	Green	Cold	small cut	6.567	0.13321	0.0595735	E	KL
G12C	Green	Cold	small cut	7.069	0.127836	0.0571699	BCD	HIJKL
Total	Green	Cold		7.15	0.52			b
G01R	Green	Regular	small cut	7.33333	0.241942	0.1082	B	HIJKL
G02R	Green	Regular	small cut	7.4055	0.295726	0.132253	B	GHIJK
G03R	Green	Regular	small cut	8.26267	0.347002	0.155184	A	G
G04R	Green	Regular	long cut	3.80767	0.206439	0.0923221	F	M
G05R	Green	Regular	long cut	4.2895	0.216413	0.0967828	EF	M
G06R	Green	Regular	long cut	4.47583	0.157023	0.0702227	E	M
G07R	Green	Regular	long cut	4.09883	0.0789038	0.0352868	EF	M
G08R	Green	Regular	small cut	6.798	0.200346	0.0895972	CD	JKL
G09R	Green	Regular	small cut	7.264	0.296415	0.132561	BC	HIJKL
G10R	Green	Regular	small cut	7.94917	0.348701	0.155944	A	GH
G11R	Green	Regular	small cut	7.2485	0.146133	0.0653528	BC	HIJKL
G12R	Green	Regular	small cut	6.64983	0.20257	0.0905919	D	JKL
Total	Green	Regular		6.3	1.64			b
G01B	Green	Boiled	small cut	13.446	0.530433	0.237217	A	A
G02B	Green	Boiled	small cut	12.2877	0.604148	0.270183	B	B
G03B	Green	Boiled	small cut	13.6515	0.635371	0.284146	A	A
G04B	Green	Boiled	long cut	12.2177	0.451435	0.201888	B	B
G05B	Green	Boiled	long cut	10.913	0.770349	0.34451	CD	DE
G06B	Green	Boiled	long cut	9.69083	0.408166	0.182537	E	F
G07B	Green	Boiled	long cut	10.122	0.472376	0.211253	DE	EF
G08B	Green	Boiled	small cut	11.202	0.291721	0.130462	BCD	CD
G09B	Green	Boiled	small cut	12.0065	0.462638	0.206898	BC	BC
G10B	Green	Boiled	small cut	11.6449	0.472861	0.21147	BC	BCD
G11B	Green	Boiled	small cut	11.6197	0.533041	0.238383	BC	BCD
G12B	Green	Boiled	small cut	11.1895	0.471658	0.210932	BCD	CD
Total	Green	Boiled		11.67	1.18			a

## Sheet: ORAC
Sample	Type	Brewing	Grade	ORAC (mmol TE/L)	Standard deviation (n)	Standard error of the mean	Sgn (Brewing and Type)	Sgn (Type)
R01C	Red	Cold	1B	5.37428	0.431621	0.193027	FG	LMN
R02C	Red	Cold	3B	7.22596	0.698557	0.312404	BC	HIJKLM
R03C	Red	Cold	2A	6.76202	0.635518	0.284212	BCD	IJKLMN
R04C	Red	Cold	3A	6.46037	0.572877	0.256198	CDE	JKLMN
R05C	Red	Cold	5A	7.50505	0.721321	0.322585	B	HIJK
R06C	Red	Cold	6A	7.28816	0.365982	0.163672	BC	HIJKLM
R07C	Red	Cold	3A	7.29553	0.365338	0.163384	BC	HIJKLM
R08C	Red	Cold	4A	8.82587	0.293419	0.131221	A	GHI
R09C	Red	Cold	1B	5.64391	0.168164	0.0752053	EFG	KLMN
R10C	Red	Cold	4B	6.18588	0.34529	0.154418	DEF	JKLMN
R11C	Red	Cold	5B	5.31594	0.27494	0.122957	FG	MN
R12C	Red	Cold	6B	4.7443	0.251251	0.112363	G	N
Total	Red	Cold		6.55	1.16			b
R01R	Red	Regular	1B	7.39636	0.860771	0.384949	CDE	HIJKL
R02R	Red	Regular	3B	6.9132	0.836025	0.373882	DE	HIJKLM
R03R	Red	Regular	2A	9.58649	0.521977	0.233435	B	G
R04R	Red	Regular	3A	6.9083	0.985754	0.440842	DE	HIJKLM
R05R	Red	Regular	5A	7.93771	0.562948	0.251758	CD	GHIJ
R06R	Red	Regular	6A	7.9746	0.916649	0.409938	CD	GHIJ
R07R	Red	Regular	3A	6.07058	0.99406	0.444557	E	JKLMN
R08R	Red	Regular	4A	13.3257	0.80011	0.35782	A	DEF
R09R	Red	Regular	1B	7.43813	0.508676	0.227487	CDE	HIJKL
R10R	Red	Regular	4B	8.80424	0.653065	0.29206	BC	GHI
R11R	Red	Regular	5B	6.24354	0.388275	0.173642	E	JKLMN
R12R	Red	Regular	6B	8.94444	0.649973	0.290677	BC	GH
Total	Red	Regular		8.13	1.96			b
R01B	Red	Boiled	1B	13.0897	0.313504	0.140203	DE	EF
R02B	Red	Boiled	3B	14.4473	0.854522	0.382154	BCDE	CDE
R03B	Red	Boiled	2A	14.5314	1.4173	0.633834	BCDE	CDE
R04B	Red	Boiled	3A	12.9576	2.16465	0.968061	DE	EF
R05B	Red	Boiled	5A	15.7816	2.02082	0.903737	BC	BC
R06B	Red	Boiled	6A	16.7958	0.872959	0.390399	B	B
R07B	Red	Boiled	3A	12.0699	0.854322	0.382064	E	F
R08B	Red	Boiled	4A	19.4967	0.42908	0.19189	A	A
R09B	Red	Boiled	1B	13.6904	1.04706	0.468257	CDE	DEF
R10B	Red	Boiled	4B	14.8439	0.43413	0.194149	BCD	BCDE
R11B	Red	Boiled	5B	15.383	0.787446	0.352157	BCD	BCD
R12B	Red	Boiled	6B	15.1776	0.907345	0.405777	BCD	BCD
Total	Red	Boiled		14.86	1.97			a
G01C	Green	Cold	small cut	13.4072	0.389784	0.174317	CD	LMNO
G02C	Green	Cold	small cut	16.1308	0.759248	0.339546	B	GHIJK
G03C	Green	Cold	small cut	14.6069	1.60455	0.717575	BC	IJKL
G04C	Green	Cold	long cut	13.2842	0.526404	0.235415	CD	LMNOP
G05C	Green	Cold	long cut	14.8989	0.758634	0.339272	BC	IJKL
G06C	Green	Cold	long cut	12.0435	0.785637	0.351348	DE	MNOPQ
G07C	Green	Cold	long cut	15.1849	0.530265	0.237142	BC	IJKL
G08C	Green	Cold	small cut	11.8072	1.05496	0.471792	DE	NOPQ
G09C	Green	Cold	small cut	14.5876	0.910898	0.407366	BC	IJKL
G10C	Green	Cold	small cut	18.4828	1.238	0.553653	A	FGH
G11C	Green	Cold	small cut	14.3118	0.803993	0.359557	BC	JKLM
G12C	Green	Cold	small cut	10.8084	1.35994	0.608184	E	PQR
Total	Green	Cold		14.13	2.07			b
G01R	Green	Regular	small cut	15.6928	1.43288	0.688904	AB	IJKL
G02R	Green	Regular	small cut	10.2191	1.92709	0.566236	EF	QR
G03R	Green	Regular	small cut	16.9134	1.05474	0.349996	A	FGHI
G04R	Green	Regular	long cut	11.2393	1.12448	0.338271	DEF	OPQR
G05R	Green	Regular	long cut	7.16964	0.45452	0.25593	G	S
G06R	Green	Regular	long cut	10.9489	0.925658	0.656012	EF	OPQR
G07R	Green	Regular	long cut	9.06067	0.555727	0.454538	FG	RS
G08R	Green	Regular	small cut	14.0952	1.1069	0.505266	BC	KLMN
G09R	Green	Regular	small cut	13.324	1.21047	0.400586	CD	LMNO
G10R	Green	Regular	small cut	15.9895	0.340986	0.362527	AB	HIJK
G11R	Green	Regular	small cut	11.7019	0.544667	0.348144	DE	NOPQ
G12R	Green	Regular	small cut	9.18703	0.303824	0.450205	FG	RS
Total	Green	Regular		12.13	3.08			b
G01B	Green	Boiled	small cut	22.2752	1.54044	0.640803	CD	CD
G02B	Green	Boiled	small cut	24.3	1.26614	0.861822	BC	BC
G03B	Green	Boiled	small cut	27.8262	0.782615	0.471695	A	A
G04B	Green	Boiled	long cut	26.3603	0.756396	0.502882	AB	AB
G05B	Green	Boiled	long cut	21.7451	0.572278	0.203268	D	DE
G06B	Green	Boiled	long cut	16.6275	1.46689	0.413967	G	GHIJ
G07B	Green	Boiled	long cut	18.4905	1.01638	0.248529	FG	FG
G08B	Green	Boiled	small cut	21.1836	1.12981	0.495021	DE	DE
G09B	Green	Boiled	small cut	21.3141	0.895738	0.541337	DE	DE
G10B	Green	Boiled	small cut	23.3711	0.810635	0.152494	CD	CD
G11B	Green	Boiled	small cut	22.375	0.778475	0.243582	CD	CD
G12B	Green	Boiled	small cut	19.3958	1.00669	0.135874	EF	EF
Total	Green	Boiled		22.1	3.15			a

## Sheet: TPC
Sample	Type	Brewing	Grade	TPC (mg GAE/L)	Standard deviation (n)	Standard error of the mean	Sgn (Brewing and Type)	Sgn (Type)
R01C	Red	Cold	1B	218.395	2.31842	1.03683	G	S
R02C	Red	Cold	3B	244.362	3.20133	1.43168	E	QR
R03C	Red	Cold	2A	233.542	4.09223	1.8301	F	QRS
R04C	Red	Cold	3A	231.842	4.60583	2.05979	F	RS
R05C	Red	Cold	5A	279.756	4.23848	1.89551	C	P
R06C	Red	Cold	6A	244.98	5.33853	2.38746	E	QR
R07C	Red	Cold	3A	292.121	2.51133	1.1231	B	OP
R08C	Red	Cold	4A	375.584	3.34368	1.49534	A	JK
R09C	Red	Cold	1B	240.807	1.02524	0.458503	E	QR
R10C	Red	Cold	4B	275.738	2.18583	0.977533	C	P
R11C	Red	Cold	5B	254.254	2.29772	1.02757	D	Q
R12C	Red	Cold	6B	293.512	2.19129	0.979973	B	OP
Total	Red	Cold		265.387	42.53			c
R01R	Red	Regular	1B	344.054	9.1492	4.09165	DE	LM
R02R	Red	Regular	3B	327.516	17.4106	7.78628	EF	MN
R03R	Red	Regular	2A	340.499	11.2235	5.01932	E	MN
R04R	Red	Regular	3A	361.983	3.61819	1.6181	D	KL
R05R	Red	Regular	5A	395.986	9.10208	4.07058	C	IJ
R06R	Red	Regular	6A	340.19	7.27096	3.25167	E	MN
R07R	Red	Regular	3A	409.742	8.07427	3.61092	C	IJ
R08R	Red	Regular	4A	552.403	8.72691	3.90279	A	G
R09R	Red	Regular	1B	310.823	8.48963	3.79668	F	NO
R10R	Red	Regular	4B	400.623	6.38023	2.85332	C	I
R11R	Red	Regular	5B	398.769	5.10755	2.28417	C	I
R12R	Red	Regular	6B	473.576	10.4051	4.6533	B	H
Total	Red	Regular		387.874	68.048			b
R01B	Red	Boiled	1B	706.655	12.5338	5.60528	C	BC
R02B	Red	Boiled	3B	676.361	10.0405	4.49027	DE	DE
R03B	Red	Boiled	2A	614.536	4.20453	1.88032	E	F
R04B	Red	Boiled	3A	665.233	7.9895	3.57301	E	E
R05B	Red	Boiled	5A	696.918	7.51016	3.35865	C	CD
R06B	Red	Boiled	6A	684.244	9.38762	4.19827	E	DE
R07B	Red	Boiled	3A	694.908	11.6034	5.18922	C	CD
R08B	Red	Boiled	4A	897.848	5.94811	2.66007	A	A
R09B	Red	Boiled	1B	600.008	8.84654	3.95629	E	F
R10B	Red	Boiled	4B	667.242	17.3639	7.76539	C	E
R11B	Red	Boiled	5B	676.206	16.5496	7.40122	CD	DE
R12B	Red	Boiled	6B	722.729	12.3919	5.54184	B	B
Total	Red	Boiled		692.388	73.1516			a
G01C	Green	Cold	small cut	701.445	20.2754	9.06744	A	GH
G02C	Green	Cold	small cut	716.005	48.336	21.6165	A	G
G03C	Green	Cold	small cut	684.783	34.0247	15.2163	AB	GHI
G04C	Green	Cold	long cut	608.679	24.5573	10.9824	CDE	KL
G05C	Green	Cold	long cut	582.561	9.02759	4.03726	EF	LMN
G06C	Green	Cold	long cut	588.865	10.379	4.64165	DEF	LMN
G07C	Green	Cold	long cut	554.191	8.602	3.84693	FG	MNO
G08C	Green	Cold	small cut	583.762	19.7348	8.82566	EF	LMN
G09C	Green	Cold	small cut	650.409	16.8366	7.52957	BC	IJK
G10C	Green	Cold	small cut	636.149	14.5842	6.52227	CD	JK
G11C	Green	Cold	small cut	545.034	7.77224	3.47585	FG	NOP
G12C	Green	Cold	small cut	523.755	13.6769	6.11651	G	OP
Total	Green	Cold		614.133	62.9444			b
G01R	Green	Regular	small cut	672.701	26.4278	11.8189	A	HIJ
G02R	Green	Regular	small cut	516.844	13.5721	6.06965	D	OP
G03R	Green	Regular	small cut	675.927	8.26686	3.69705	A	GHIJ
G04R	Green	Regular	long cut	376.137	18.4662	8.25833	E	Q
G05R	Green	Regular	long cut	372.389	17.2927	7.73353	E	Q
G06R	Green	Regular	long cut	364.11	15.8372	7.0826	E	Q
G07R	Green	Regular	long cut	353.747	8.75588	3.91575	E	Q
G08R	Green	Regular	small cut	511.076	7.18896	3.215	D	P
G09R	Green	Regular	small cut	584.683	13.8703	6.203	C	LMN
G10R	Green	Regular	small cut	618.136	22.4538	10.0416	BC	KL
G11R	Green	Regular	small cut	522.218	6.05096	2.70607	D	OP
G12R	Green	Regular	small cut	535.278	11.4357	5.11418	D	OP
Total	Green	Regular		508.659	119.084			c
G01B	Green	Boiled	small cut	1147.67	13.626	6.09375	A	A
G02B	Green	Boiled	small cut	1044.59	8.85281	3.9591	CD	CD
G03B	Green	Boiled	small cut	1161.83	15.7044	7.02322	A	A
G04B	Green	Boiled	long cut	1069.75	11.7902	5.27272	BC	BC
G05B	Green	Boiled	long cut	936.661	6.23978	2.79052	F	E
G06B	Green	Boiled	long cut	876.139	19.8763	8.88893	G	F
G07B	Green	Boiled	long cut	883.452	14.3389	6.41254	G	F
G08B	Green	Boiled	small cut	1019.42	15.0834	6.74552	DE	D
G09B	Green	Boiled	small cut	1033.59	12.1735	5.44414	DE	CD
G10B	Green	Boiled	small cut	1090.22	7.2751	3.25353	BC	BC
G11B	Green	Boiled	small cut	945.817	7.23161	3.23408	F	E
G12B	Green	Boiled	small cut	1014.92	21.1812	9.47252	E	D
Total	Green	Boiled		1019.02	93.566			a

## Sheet: Aspalathin semiquantification
Sample	Type	Brewing	[Aspalathin]	mean mg/L (Luteolin Eq.)	Significativity (p< 0.05)
R01C	Red	Cold	11.3841	6.34689	a
R02C	Red	Cold	3.08735
R03C	Red	Cold	0.0845968
R04C	Red	Cold	13.9676
R05C	Red	Cold	4.91975
R06C	Red	Cold	2.05355
R07C	Red	Cold	5.63023
R08C	Red	Cold	12.0818
R09C	Red	Cold	2.06329
R10C	Red	Cold	5.58465
R11C	Red	Cold	5.32745
R12C	Red	Cold	9.97828
R01R	Red	Regular	3.15459	6.14138	a
R02R	Red	Regular	4.36725
R03R	Red	Regular	2.26497
R04R	Red	Regular	1.88993
R05R	Red	Regular	6.42181
R06R	Red	Regular	2.94164
R07R	Red	Regular	6.73555
R08R	Red	Regular	15.0069
R09R	Red	Regular	8.02289
R10R	Red	Regular	3.49584
R11R	Red	Regular	6.87568
R12R	Red	Regular	12.5195
R01B	Red	Boiled	4.55163	7.29639	a
R02B	Red	Boiled	5.88919
R03B	Red	Boiled	3.4252
R04B	Red	Boiled	3.6095
R05B	Red	Boiled	7.49869
R06B	Red	Boiled	4.22208
R07B	Red	Boiled	7.70425
R08B	Red	Boiled	15.4014
R09B	Red	Boiled	4.6317
R10B	Red	Boiled	9.33885
R11B	Red	Boiled	8.41504
R12B	Red	Boiled	12.8691
Sample61	Green	Cold	78.3612	76.1363	b
Sample62	Green	Cold	70.5543
Sample63	Green	Cold	76.5935
Sample64	Green	Cold	76.7534
Sample65	Green	Cold	75.3798
Sample66	Green	Cold	74.7653
Sample67	Green	Cold	78.9771
Sample68	Green	Cold	76.7396
Sample69	Green	Cold	79.7165
Sample70	Green	Cold	79.4253
Sample71	Green	Cold	78.7175
Sample72	Green	Cold	67.6523
G01R	Green	Regular	87.3921	83.4997	a
G02R	Green	Regular	84.838
G03R	Green	Regular	85.5032
G04R	Green	Regular	79.6896
G05R	Green	Regular	76.8171
G06R	Green	Regular	81.6191
G07R	Green	Regular	81.1501
G08R	Green	Regular	90.0354
G09R	Green	Regular	86.9565
G10R	Green	Regular	85.6327
G11R	Green	Regular	85.0569
G12R	Green	Regular	77.3063
G01B	Green	Boiled	78.7996	79.0077	b
G02B	Green	Boiled	83.5161
G03B	Green	Boiled	79.1744
G04B	Green	Boiled	78.1959
G05B	Green	Boiled	78.4277
G06B	Green	Boiled	80.861
G07B	Green	Boiled	76.4225
G08B	Green	Boiled	80.7327
G09B	Green	Boiled	78.0282
G10B	Green	Boiled	82.7001
G11B	Green	Boiled	80.0468
G12B	Green	Boiled	71.1871

## Sheet: VIP markers GreenvsRed
Var ID (Primary)	M1.VIP[1+1+0]	2.44693 * M1.VIP[1]cvSE	Class		R2Y 0.98
Aspalathin	1.73946	0.0844615	Flavonoids		Q2Y 0.98
(-)-Epigallocatechin 3-O-gallate	1.73381	0.106247	Flavonoids
Kaempferide	1.6233	0.151033	Flavonoids
Delphinidin 3-O-arabinoside	1.61979	0.242016	Flavonoids
6''-O-Acetylgenistin	1.59805	0.258538	Flavonoids
Apigenin 7-O-(6''-malonyl-apiosyl-glucoside)	1.49077	0.220169	Flavonoids
Gardenin B	1.48916	0.190518	Flavonoids
6-Geranylnaringenin	1.4805	0.161802	Flavonoids
Xanthohumol	1.47535	0.220647	Flavonoids
Kaempferol 3-O-rhamnoside	1.4314	0.284365	Flavonoids
Petunidin 3-O-(6''-acetyl-galactoside)	1.43033	0.199281	Flavonoids
Delphinidin 3-O-glucosyl-glucoside	1.42008	0.22759	Flavonoids
Petunidin 3,5-O-diglucoside	1.41949	0.240277	Flavonoids
Cirsilineol	1.41306	0.387717	Flavonoids
Cirsimaritin	1.40883	0.28118	Flavonoids
Galangin	1.38303	0.361779	Flavonoids
Cyanidin 3-O-(6''-caffeoyl-glucoside)	1.38251	0.199139	Flavonoids
Genistein	1.3718	0.343602	Flavonoids
Isorhamnetin 3-O-glucuronide	1.34378	0.393606	Flavonoids
Eriocitrin	1.30951	0.350556	Flavonoids
Tetramethylscutellarein	1.30157	0.209271	Flavonoids
Malvidin 3-O-(6''-p-coumaroyl-glucoside)	1.29032	0.186797	Flavonoids
Isorhoifolin	1.2599	0.392659	Flavonoids
5,6-Dihydroxy-7,8,3',4'-tetramethoxyflavone	1.25533	0.35512	Flavonoids
Kaempferol 3-O-acetyl-glucoside	1.24856	0.273891	Flavonoids
Malvidin 3-O-glucoside	1.22811	0.351536	Flavonoids
Petunidin 3-O-galactoside	1.21325	0.318941	Flavonoids
Pelargonidin 3-O-sambubioside	1.20332	0.450196	Flavonoids
8-Prenylnaringenin	1.20156	0.244998	Flavonoids
Chrysoeriol 7-O-glucoside	1.19329	0.354993	Flavonoids
Isorhamnetin 3-O-rutinoside	1.19329	0.354993	Flavonoids
Quercetin 3-O-galactoside 7-O-rhamnoside	1.17941	0.303996	Flavonoids
Jaceosidin	1.1365	0.265019	Flavonoids
3,7-Dimethylquercetin	1.1365	0.265019	Flavonoids
Luteolin 6-C-glucoside	1.13198	0.251543	Flavonoids
Kaempferol 3-O-glucoside	1.13198	0.251543	Flavonoids
Dihydroquercetin	1.10907	0.414289	Flavonoids
Pelargonidin 3-O-rutinoside	1.07337	0.500074	Flavonoids
Pelargonidin 3-O-arabinoside	1.04903	0.242373	Flavonoids
Luteolin	1.02421	0.360813	Flavonoids
Kaempferol	1.02275	0.36445	Flavonoids
Lariciresinol	1.57002	0.258446	Lignans
Arctigenin	1.47238	0.228701	Lignans
Secoisolariciresinol	1.33106	0.267591	Lignans
Lariciresinol-sesquilignan	1.22415	0.32021	Lignans
Pinoresinol	1.11484	0.371684	Lignans
2,3-Dihydroxy-1-guaiacylpropanone	1.6794	0.10757	Other polyphenols
Hydroxytyrosol 4-O-glucoside	1.62524	0.138014	Other polyphenols
4-Methylcatechol	1.60309	0.171233	Other polyphenols
Vanillin	1.55135	0.166195	Other polyphenols
4-Vinylguaiacol	1.361	0.15527	Other polyphenols
3-Methoxyacetophenone	1.34863	0.146992	Other polyphenols
Demethoxycurcumin	1.327	0.240184	Other polyphenols
Syringaldehyde	1.22639	0.415183	Other polyphenols
Ligstroside	1.1764	0.241012	Other polyphenols
Isopimpinellin	1.12968	0.296959	Other polyphenols
Pyrogallol	1.04756	0.262186	Other polyphenols
Demethyloleuropein	1.03502	0.225064	Other polyphenols
5-Pentadecylresorcinol	1.01499	0.117332	Other polyphenols
4-Hydroxyphenylacetic acid	1.55135	0.166195	Phenolic acids
Protocatechuic acid 4-O-glucoside	1.51188	0.198354	Phenolic acids
p-Coumaroyl malic acid	1.4872	0.20175	Phenolic acids
2,5-di-S-Glutathionyl caftaric acid	1.43344	0.255341	Phenolic acids
3-Hydroxybenzoic acid	1.42289	0.13421	Phenolic acids
2-S-Glutathionyl caftaric acid	1.39411	0.3847	Phenolic acids
Verbascoside	1.36047	0.25217	Phenolic acids
3-Sinapoylquinic acid	1.33073	0.260583	Phenolic acids
Dihydrocaffeic acid	1.22639	0.415183	Phenolic acids
Hydroxycaffeic acid	1.1367	0.192595	Phenolic acids
Feruloyl glucose	1.13603	0.276125	Phenolic acids
Cinnamic acid	1.08984	0.359119	Phenolic acids
Pallidol	1.70464	0.0942301	Stilbenes
Pterostilbene	1.30718	0.275111	Stilbenes
